# Supplementary material for: LRP2 is a potential molecular target for nonsyndromic pathological myopia
Source: JCI Insight. 2025 Jun 24;10(15):e192929. doi: 10.1172/jci.insight.192929 (PMC12333944; doi:10.1172/jci.insight.192929)
Supplement: Supporting data values [file jciinsight-10-192929-s017.xlsx]

## Sheet: Lrp2 cKO cellular area
intermediate	WT	Unnamed: 2	Unnamed: 3	Unnamed: 4	Unnamed: 5	Unnamed: 6	Unnamed: 7	LRP2 cKO	Unnamed: 9	Unnamed: 10	Unnamed: 11	Unnamed: 12	Unnamed: 13	Unnamed: 14	peripheral	WT.1	Unnamed: 17	Unnamed: 18	Unnamed: 19	Unnamed: 20	Unnamed: 21	Unnamed: 22	LRP2 cKO.1	Unnamed: 24	Unnamed: 25	Unnamed: 26	Unnamed: 27	Unnamed: 28	Unnamed: 29	Unnamed: 30	Unnamed: 31	Unnamed: 32	Unnamed: 33	Unnamed: 34	Unnamed: 35
	S1	S2	S3	S4	S5	S6	S7	S8	S9	S10	S11	S12	S13	S14		S1	S2	S3	S4	S5	S6	S7	S8	S9	S10	S11	S12	S13	S14
µm2 average	817.402	852.519	847.031	864.498	813.903	912.209	777.022	2578.75	5903.85	4704.17	3040.64	4236.33	5503.57	2914.37	µm2 average	818.246	768.811	833.575	781.161	717.062	886.279	909.51	1889.79	1501.93	1635.81	1569.38	2249.15	2670.18	2816.88
	WT							LRP2 cKO								WT							LRP2 cKO
datas	S1	S2	S3	S4	S5	S6	S7	S8	S9	S10	S11	S12	S13	S14	datas	S1	S2	S3	S4	S5	S6	S7	S8	S9	S10	S11	S12	S13	S14
	1159.35	1172.42	871.129	1315.97	530.968	1476.29	511.613	1140.81	6489.52	8615.16	1839.84	6412.9	8413.39	1476.13		738.71	591.613	765.806	1242.42	884.677	999.194	736.452	764.677	1645	2346.13	2858.71	806.613	4996.45	13318.7
	1425	1200	977.419	403.226	735.323	832.581	1042.42	515.645	5841.13	5613.71	4031.13	5990	8553.87	895.161		594.032	569.839	547.742	765.484	1108.71	917.419	1018.55	1743.71	1167.42	998.71	3985.97	1654.84	4668.06	13812.4
	548.71	600.968	1012.26	1118.39	1028.23	1391.94	878.065	784.194	10721.9	7957.26	5330.65	5191.61	2124.68	493.065		606.935	1354.84	1331.13	1340.81	889.516	778.548	883.065	1576.29	990.645	1588.06	2413.55	1568.71	5385.81	10362.6			WT		Muntant LRP2 ko
	1340.16	531.613	1181.61	607.581	1912.1	584.677	690.323	3647.58	6899.84	3452.74	2348.55	3155.81	4882.58	1095.65		231.452	1083.23	693.871	665.484	821.935	654.032	1020.48	2967.1	632.419	925.323	2184.19	1482.26	3222.74	8517.42			Means	SD	Means	SD
	1371.61	764.839	451.613	1025.65	669.355	951.774	448.226	530.161	6850.97	4618.71	4097.58	2223.06	1814.03	463.871		697.097	380.968	1036.94	955.645	919.516	492.258	1087.26	824.516	902.097	1253.87	3037.42	1818.71	3840.65	16691.9		Intermediate	840.655	25.4603	4125.95	498.687
	1268.71	848.71	1279.19	1638.23	475.806	604.355	572.903	2446.29	10317.4	3793.06	1072.74	3082.9	5915.48	828.226		282.581	262.742	417.742	1127.74	1041.94	830.645	891.613	1550.81	1387.26	1201.13	1693.55	1784.35	3111.45	7646.77		Periphery	816.378	16.312	2047.59	203.596
	1293.55	757.742	455.806	1416.29	806.29	1314.84	1285.97	970	2569.35	2870.48	6331.77	5601.13	11044.5	1240.16		589.839	443.548	610.806	1267.42	860.806	637.742	963.065	1127.1	1717.74	1439.52	2787.9	5407.58	2107.58	10005.2
	502.419	1196.13	1323.39	973.871	917.581	1961.94	1400.48	3072.58	7953.39	1716.77	4280.16	2348.71	3230.32	797.258		847.097	627.581	1275.48	1235	738.71	564.194	905	3379.19	583.548	1479.52	4059.68	411.774	5552.26	13455
	1204.84	745.484	539.516	997.258	942.419	1479.84	1220.16	465.323	6162.26	5838.87	2439.19	5092.9	9189.84	1532.1		872.097	557.097	930.323	1375.81	937.742	576.935	1010.32	1442.1	463.387	1080	3764.03	1645.32	2783.55	5259.68
	1281.29	1042.1	716.452	530.323	1332.9	755.645	1150.97	2036.45	6022.26	7929.19	989.516	2285.81	3184.19	755.161		622.581	645.323	666.29	1189.19	1027.74	937.903	773.548	1283.06	2092.74	1861.13	2169.84	2997.74	4774.52	5225.65
	1103.71	928.548	422.903	1261.94	1413.55	1629.35	1046.94	922.581	4919.03	1736.77	4904.19	3856.61	4435	559.677		521.29	719.355	1353.55	1435.97	970.323	845	1223.55	2200.32	1032.58	1108.39	1233.06	3577.9	5708.87	2823.06
	874.032	506.129	971.452	589.355	1038.71	911.774	1006.13	1498.71	4820.48	2342.26	3409.03	4201.29	6100.97	601.29		628.065	476.452	1322.58	1305.65	926.129	546.935	1004.68	1274.03	1077.74	911.774	389.032	2076.94	1852.26	4046.61
	1441.29	715.645	518.548	1133.87	418.548	652.097	701.935	1674.84	7190.16	4512.26	3772.9	2561.45	6450.32	777.903		506.935	537.419	914.839	1085.48	1468.23	849.839	805.968	2857.26	1167.42	1992.42	1928.71	2749.68	1613.06	6439.35
	542.097	607.258	1345.16	1206.45	1246.45	2015.97	1560	1485.81	8299.68	7896.94	3845.32	5084.84	4220.16	465.484		1601.77	605.645	727.903	862.097	1110.81	1112.42	1287.1	2108.06	714.839	1179.35	1576.94	1546.77	3661.45	2099.35
	1128.87	917.419	704.355	427.258	1121.94	683.871	2225.48	468.387	5043.87	3437.58	5205.65	2083.71	2058.06	826.935		1413.39	537.419	637.419	1233.06	1193.06	582.097	893.871	454.677	571.613	1245.65	1643.55	835.806	2917.74	2310
	1280	552.258	845.484	386.129	1439.03	1229.84	499.355	932.419	5105.65	2583.55	4070.81	6433.55	3483.55	396.29		656.613	365.806	901.935	1128.39	938.71	830.968	1107.42	2489.84	682.258	1650.16	2168.39	2859.19	5704.03	1334.68
	477.742	780.161	1037.74	466.613	815.806	1322.42	1199.68	925.161	4468.87	2178.39	2680.65	1904.68	4235.32	390.323		625	431.613	780.323	1363.55	1178.55	782.581	972.258	1488.71	629.032	1133.06	868.387	916.452	3066.77	6360.16
	1116.13	472.097	1351.61	1080.48	946.774	1393.87	1510.48	289.839	3775.48	8865	3634.03	1075.81	2160.16	1290		512.903	405.806	886.29	1028.23	981.452	523.548	1063.39	3287.58	397.097	1895.16	2090.81	3470.81	3543.23	6378.71
	1185.16	803.871	409.516	521.613	1008.23	1232.9	690.484	579.516	6771.45	9030.32	4255.81	1199.03	7862.42	598.226		598.226	593.548	518.71	1065.97	1347.74	772.258	864.839	2081.13	452.903	1651.29	1715	781.613	4204.84	859.194
	1152.1	1350.32	2281.45	841.935	1280	1054.84	789.355	1496.13	2641.94	5051.94	3991.94	358.387	7324.84	1080.48		661.29	598.226	1743.55	1014.19	1115.65	637.581	995.323	1364.03	409.677	1312.9	2860.97	4140.48	3331.45	1690
	945.968	474.355	905.484	489.194	1257.74	4265.97	1504.84	4480.16	4183.55	1632.1	3745.32	950.806	4869.03	487.581		671.613	446.935	1293.23	1313.06	1004.68	703.065	1058.39	4272.42	409.194	1005.16	7175.16	6505.16	5856.61	5437.1
	551.613	1245.65	543.387	497.097	600.161	788.871	1373.55	2670.48	2694.84	1821.45	3394.84	10044.8	3198.39	391.613		468.387	456.613	891.613	1047.26	989.839	838.71	1175	2155.97	211.935	2073.87	2134.52	1926.45	4860.32	2162.42
	1228.87	1059.52	934.032	1127.9	534.032	763.71	1615	3072.74	14981.5	6298.06	5498.39	3919.19	2387.1	653.226		733.871	657.581	880.806	1164.68	2069.35	759.516	1077.74	1156.45	444.677	3135.48	2787.26	2589.35	3776.45	1248.87
	1358.71	1016.45	344.355	494.677	749.839	1138.39	1022.58	2826.29	10787.7	2169.19	1881.29	5255.16	7696.13	240.323		1934.68	569.839	1206.13	1404.19	791.774	555.323	1146.77	1625.48	139.516	785.484	691.774	2589.52	2170	1945
	1010.81	895.968	360.323	971.129	585	849.194	1407.42	2457.1	3160	2955.48	2500.97	3667.1	459.677	497.258		695.645	266.935	712.903	1383.23	997.258	801.613	903.226	3214.19	143.387	1121.61	2208.55	2301.77	4307.42	1463.87
	1067.42	647.097	272.419	957.097	905	759.032	507.581	4486.13	8733.06	1932.58	2477.58	784.516	5499.03	570.484		515.645	514.516	741.129	1042.74	1465.81	970.968	1157.58	1152.42	1645	1367.58	3094.19	1936.77	10069.5	5354.19
	1128.87	690.484	421.29	310.645	487.097	630.161	1057.9	395.323	2445.97	2168.06	2633.55	892.097	16074.4	532.419		710.968	536.774	1382.74	1066.94	915.323	547.097	932.742	1451.13	453.548	1076.29	4303.06	8080.32	4057.42	2599.19
	571.129	744.677	1080.48	486.613	987.742	532.419	491.774	1972.26	1915.48	3351.94	3073.55	1963.71	4206.45	806.935		1001.45	450.323	815.806	1264.19	1049.52	810	1052.42	1474.19	450	1122.1	190	7133.87	3774.03	7410.32
	1128.87	574.355	785.161	495.806	967.903	781.452	1459.35	2484.19	6235.16	3244.19	1592.58	2356.29	9396.45	557.419		815.484	468.71	529.194	1116.13	1096.29	597.419	795	2067.74	376.774	721.129	1670.65	4436.29	5283.55	2725.48
	552.742	845	620.323	482.258	1091.13	1830	1586.61	1469.84	6564.84	3433.55	2697.42	2473.23	11923.5	1060.65		454.677	446.774	667.903	1285	1139.52	780.161	679.516	1760	338.226	1008.87	2128.55	6439.19	9417.1	4090.81
	1136.45	1019.03	427.419	432.903	1439.03	617.742	606.613	2861.77	4013.06	9085.65	2923.39	4174.68	8378.23	600.968		857.903	577.097	835	950.484	960.645	761.613	1148.06	529.516	325.161	220.484	2358.71	3550.97	7583.39	2821.77
	987.581	1826.77	829.194	1060.97	466.29	685.323	1268.06	4594.03	3408.23	7380.65	5343.39	2306.94	5105.65	465.484		811.774	360.806	656.935	1026.61	1311.29	671.613	718.226	1281.94	401.29	1407.26	3299.68	3787.42	4445.97	2429.35
	412.742	1109.84	1124.35	423.871	1186.45	1071.13	877.097	632.742	1077.58	15632.3	2290.81	2541.61	980.161	457.419		1433.39	572.903	647.097	724.839	1048.71	740	988.71	1655.65	1611.77	1131.77	3769.52	1751.94	4808.06	2450.81
	1417.26	615.323	339.194	540	1053.55	615.323	542.097	1250.81	4031.13	8785.32	2568.23	1477.1	15369.8	550.161		836.774	239.839	583.065	1099.84	803.387	745.161	989.677	2045.16	1419.03	1197.26	5633.39	2031.45	5598.39	1748.55
	1434.19	2138.06	441.129	422.581	1126.61	637.903	544.032	2328.06	628.065	2589.35	5695.65	836.935	2719.35	487.097		573.548	385.484	568.065	777.419	944.032	622.419	743.548	2258.87	573.065	863.71	6159.35	2120.32	4570.97	3033.87
	1429.03	1310.32	1219.84	1247.42	663.387	1139.84	1037.26	1303.55	3625.65	9999.52	3397.1	729.839	2352.58	393.871		653.548	432.742	761.129	990.968	991.452	525.323	850.806	2066.61	1098.39	924.516	607.903	1430.16	7362.26	335.968
	661.129	823.871	943.71	1098.39	1388.23	655.806	1482.58	380.161	75.9677	4098.06	4174.52	782.258	18196	407.742		652.903	427.742	568.387	985.484	1040.97	558.065	831.613	1548.39	1612.74	1992.58	1968.71	1976.29	8649.19	6799.52
	1340.97	1230.65	518.548	2018.55	1308.71	909.032	1156.13	1107.1	8499.68	7720	322.742	924.839	13405.3	688.387		333.226	443.387	490.484	1136.29	852.903	590.484	1077.58	2422.58	387.419	1035.48	1893.23	1253.39	4591.94	6700.81
	525.645	1290.65	589.194	1172.26	429.355	1520.81	1570	1037.42	6577.42	10576.8	3772.74	651.29	10170.8	592.097		608.548	528.226	636.613	1023.39	1135.32	875.645	1171.77	2214.68	288.871	1640.48	3489.52	1660.48	1529.84	1565.65
	516.452	1426.77	1048.39	303.71	1171.94	580.806	760.968	1536.94	1940.32	3919.35	3461.94	785	4681.61	309.839		513.871	456.452	961.129	1218.23	1078.55	908.871	614.032	1033.06	697.097	242.903	2049.84	1422.26	1949.19	3186.94
	637.097	1220.97	883.387	1164.19	503.065	1523.87	1453.71	2171.45	4844.68	1087.74	6515.32	1142.26	5456.61	416.935		606.29	518.226	695.806	1214.19	1223.06	936.935	677.419	2155.65	256.129	184.839	2336.61	2310.97	4913.06	4034.19
	1476.94	1193.55	471.935	232.097	1407.1	1421.29	969.194	1660.48	1157.42	2928.23	3509.19	1365.32	9273.71	434.839		485.323	670	661.452	765.323	1060.48	778.065	1045.48	1277.42	481.129	1917.9	1736.94	2144.03	1404.19	2250
	596.129	1280.81	756.774	635.645	352.258	585	1024.52	535.484	1213.23	12618.2	4798.87	505.161	7530	1435.48		667.742	529.839	653.71	1100.16	816.29	891.129	979.516	1442.1	358.71	1398.87	1547.42	1854.19	3227.42	1496.61
	1126.61	1843.06	1090.65	885.645	586.613	550.968	1307.1	1857.26	749.032	5897.58	3473.06	1185.16	5468.71	464.032		631.29	245.161	674.194	1072.74	687.581	999.194	788.226	1304.52	580.968	1184.19	4381.45	1772.58	2953.71	3455.65
	444.516	1252.9	983.71	354.355	810.806	819.839	1455.97	314.194	3844.68	1295.16	3775	377.419	6532.58	638.871		646.452	511.452	611.129	1266.13	874.194	997.097	1192.1	957.581	146.935	1217.58	3080.16	2550.48	10201.3	4851.13
	1507.9	1299.84	300	419.194	917.258	515.806	1135.81	725.968	9306.94	9083.55	1241.45	398.871	8357.9	687.419		468.387	448.871	903.065	1131.45	1209.03	701.774	1066.13	1598.71	196.935	1890.65	2322.9	1070.32	6965.32	1878.23
	341.774	1130.16	1669.68	477.581	334.839	1509.03	1243.87	2036.13	9074.03	6058.23	2068.87	492.097	6773.55	385		418.71	454.516	1348.55	1190.81	961.935	1803.39	718.548	449.839	660.323	1327.42	1932.42	1779.52	2866.94	1454.19
	1074.35	1166.77	255.806	639.516	614.839	694.677	725.484	669.516	7446.13	946.613	5028.06	863.871	19657.1	323.871		634.677	447.581	740.484	585	947.419	878.71	1030.32	1270.32	330.968	1943.06	3011.45	1784.84	5451.13	4211.77
	482.258	1098.87	535.484	330.645	1308.23	928.71	546.935	722.903	1775.81	180.645	3335	1280.97	6390.48	696.774		658.71	509.516	660.968	984.032	895.806	959.516	1103.06	909.839	466.452	725.323	1339.52	1509.52	2137.1	1178.39
	1285	1342.42	455	1047.26	892.742	732.903	574.355	2549.84	2837.58	13654.4	4233.71	3690.48	12752.9	4497.58		741.935	619.839	1128.06	1283.87	747.258	635.968	745	1235.32	330	1070.81	2173.39	1575.65	5717.26	477.419
	1019.68	514.194	557.258	1055.16	553.871	1035.32	1045.48	539.032	5064.35	6018.23	4857.42	4155	11712.3	538.548		740.161	602.742	673.387	1340	1062.26	915.484	1054.68	1791.45	568.548	1393.87	1084.19	855.645	5147.74	2568.55
	651.613	686.452	846.29	416.29	1019.68	848.387	468.387	1041.45	7051.77	4958.55	2117.74	4038.55	1846.77	3397.42		728.226	316.452	1582.1	970.323	991.29	654.032	521.613	1460	440.806	1811.61	2164.84	2174.03	3239.52	2585.97
	1164.68	852.258	530.645	804.032	1223.87	527.258	1115.81	783.548	8625.97	3466.61	6012.9	7169.03	3519.68	771.29		688.871	393.065	1117.1	1695.97	815.968	719.677	1348.23	1584.68	354.032	1971.94	1380.97	1145.32	2136.94	2942.74
	445.645	501.29	679.355	411.613	1151.77	757.742	1109.52	1106.61	4912.58	3308.23	4478.39	6635.65	6224.84	1369.52		567.258	403.226	683.548	815.161	1012.58	696.452	1117.58	1496.13	316.774	1168.39	873.871	821.774	5626.45	5882.74
	564.194	1332.26	621.935	977.258	588.71	629.677	1012.1	700.161	7975.48	7533.71	3917.9	7318.55	3228.55	2973.23		699.032	568.71	756.774	907.581	1002.9	601.613	1170.32	1504.03	440.806	1033.55	730.968	1801.13	3570.16	3970.65
	360	1094.52	700.968	815.968	484.516	1034.03	1188.71	31.6129	13537.3	11238.9	3929.03	5515	2675.65	388.226		659.839	457.581	700.484	889.032	833.226	714.677	1264.52	1257.42	203.871	1249.84	752.419	653.548	5463.71	1008.23
	556.613	1174.68	1312.74	1442.74	1050	512.903	1283.06	665.161	7543.39	1803.55	3810.97	2309.68	8889.84	590.484		554.516	327.742	868.71	750.968	570	808.71	948.71	2048.23	415.968	482.419	1318.06	825.161	5046.61	2526.45
	1168.39	1128.39	574.355	1059.52	387.258	1769.84	715.645	324.516	6028.23	3076.29	976.613	6307.58	3361.94	567.419		560.161	393.387	547.581	632.903	976.452	571.129	918.226	969.194	424.194	2064.84	2993.55	1854.19	6632.42	3318.23
	563.065	585	386.129	389.516	1021.45	569.355	1239.68	750.484	3530.16	551.452	5016.77	6352.9	2389.35	1296.61		544.355	360.645	1406.61	1018.06	1285.81	546.935	841.452	1181.61	1004.03	1790.48	1453.23	1732.1	4426.77	4050.65
	1668.39	1127.26	1099.84	476.129	1120.97	1799.84	1202.1	636.452	5822.58	247.097	2693.87	3539.68	11347.7	1249.52		678.065	660.968	496.935	1011.94	1009.35	849.677	893.71	2276.13	948.548	1168.06	2402.74	3848.55	2627.58	5250.32
	483.065	510	1400.32	1411.29	623.548	742.097	1030.16	856.129	8931.45	3062.42	4807.9	3412.58	5410.65	1362.9		690	790.323	877.097	917.903	958.065	1348.55	557.258	1355	1270.32	373.548	1077.74	4312.58	7278.71	5221.13
	1036.77	645.806	382.742	483.548	477.258	1415.65	1333.06	1143.39	7859.35	707.903	6949.84	7730.16	9517.26	999.516		732.581	418.548	883.71	872.581	803.71	914.839	873.548	819.355	1074.03	1983.55	1184.52	1256.29	3216.77	6138.87
	989.677	1462.74	992.258	263.548	1624.52	1056.61	1398.71	432.742	13769.2	2424.03	1920.65	12174.4	6305.32	1593.87		610	455.323	706.613	810.161	668.871	739.839	879.516	1453.55	420.323	2785.65	1370.97	2779.68	3638.87	4426.61
	421.613	551.129	739.194	1152.42	517.419	602.258	3061.45	1690.81	11518.1	1787.1	2661.77	9959.35	8064.84	580		593.871	689.194	1864.84	822.903	874.355	760	1120.65	2200	366.452	1793.55	3249.35	2807.1	3579.84	3686.77
	1573.87	995.806	476.613	296.774	981.29	1420	1415.81	3259.52	7218.06	6022.9	2311.45	3229.84	11181.9	968.71		567.419	401.774	746.452	682.258	1006.77	680.161	966.452	3463.06	376.129	1194.19	1548.39	2423.87	3230.48	9526.94
	455	650.968	419.839	344.194	959.355	1466.13	508.387	1189.52	6748.23	1948.06	454.839	3514.19	5861.13	5718.55		493.226	476.129	2042.74	892.258	705.806	689.032	812.581	1507.26	433.871	1578.06	799.032	745	3142.26	3309.03
	1386.94	440.645	922.097	948.71	526.774	544.516	569.839	14944.7	9443.39	6321.77	1245.65	1788.23	2131.94	3397.42		608.387	474.839	1558.39	740.323	815.484	696.613	827.742	1992.1	323.387	1183.23	907.419	3100.48	3990.81	10195.8
	518.548	581.29	1251.94	1172.9	427.097	555.323	1387.74	7133.55	10512.6	2580.16	1690.16	3516.29	5873.23	890.323		785.968	605.645	857.097	864.839	1027.58	703.387	1006.45	2354.52	321.935	1342.58	1570.32	764.516	2128.23	3933.06
	1274.35	1068.39	748.871	1115.16	1388.87	1362.26	388.226	11557.4	11593.5	1665.65	6190.65	2977.74	2605	1144.19		510.323	533.065	1797.9	683.548	932.903	570.645	1070.97	1322.1	575.323	1347.58	1899.35	4075.97	7.74194	4433.55
	486.935	1216.94	1271.45	382.097	807.742	1238.55	830.645	7261.77	8913.06	681.774	2754.03	5526.61	3483.55	1769.19		529.516	587.903	848.71	628.871	1090.81	681.935	932.097	566.129	391.613	480.968	2243.39	1457.1	3720.81	9928.71
	1130.65	470.645	516.935	604.677	1145.48	1279.68	945.806	10570.6	4476.45	8775.65	1548.23	4512.1	5050.16	3484.35		485.484	574.516	914.839	1401.13	667.742	946.129	925	760.323	1054.35	232.419	1633.06	2858.87	2717.9	3602.9
	1263.23	607.903	1131.77	993.226	1103.23	1619.68	887.742	7205.97	5002.74	6963.87	1623.71	4470.65	6691.29	1488.23		651.452	515.968	1038.87	644.355	758.871	734.355	1374.35	301.29	1172.42	3712.9	1959.35	3327.74	4417.42	3288.71
	901.935	1488.55	441.129	341.613	1336.13	1415.16	766.774	12167.1	734.194	4957.26	2821.29	943.548	4436.29	1026.61		548.226	638.71	670.806	1043.87	668.065	1027.42	1175.81	1481.94	1219.68	197.097	2336.94	3772.58	6206.45	4094.03
	1380.97	1283.23	1358.23	791.452	1049.84	1102.58	414.355	13419.7	5675.97	1751.13	6374.52	725.806	2616.29	703.387		672.742	913.71	865.645	663.871	502.581	633.548	1298.39	1205.97	770	3806.77	2103.39	2250.97	2819.03	3802.42
	479.032	1135.16	1054.03	2358.23	1040.97	1760	853.71	9400.48	8246.45	3193.23	6541.45	965.645	7280	505.806		551.613	419.355	546.935	413.548	632.419	885.484	888.548	948.71	514.839	1844.19	1670.16	823.871	3354.03	2580
	475.968	1129.35	1187.9	542.581	1567.42	1471.77	802.742	8534.52	5603.55	5505.81	1760.16	777.581	3274.52	1380.65		493.871	694.355	803.226	734.032	471.935	705.484	1084.84	2464.35	380.645	1260.32	1607.42	3212.58	2411.77	10066.5
	1040.48	1464.19	903.065	1090.16	1130.16	2168.23	1182.26	16674.5	1743.87	10807.3	4800.48	1225.48	1782.1	725.645		555.484	662.258	809.516	843.71	555	711.613	1005	1733.06	341.452	2362.58	1123.87	2465.48	1769.35	4066.45
	1153.06	1140.65	1357.74	532.097	564.839	1405.48	878.548	16915.6	6843.55	16439.2	5537.58	1123.71	3800.48	628.065		418.548	494.032	729.839	751.452	652.258	873.387	839.516	235.484	265.968	164.839	2804.35	206.452	1890.65	7740.65
	480.484	1225	1329.03	1285.97	786.29	487.097	456.774	9221.94	7026.77	4887.26	5907.9	3933.55	4436.29	1236.61		621.452	614.032	635.484	846.935	860.484	1001.13	815	1590.81	1292.74	1461.77	2949.84	1340.32	1747.42	5609.52
	368.548	2353.71	470	420.645	535.968	622.581	400.484	12515	13852.4	2761.94	3566.61	2860.65	1994.03	4526.61		422.903	720.484	704.839	992.742	704.194	747.903	915.323	750	360.484	1300.81	1247.26	2375.32	5650.16	3280.16
	424.194	1216.94	1007.9	783.226	1003.39	1466.61	525.161	10122.6	7107.74	1437.1	2021.29	5563.55	3233.23	472.581		539.839	1153.06	836.452	717.742	782.419	923.065	691.935	948.387	856.935	727.097	1267.42	5049.19	997.903	4529.03
	644.032	1252.58	828.387	937.097	1121.13	1282.26	566.935	6432.58	7698.06	2332.42	1770.16	3863.87	3169.03	1121.29		577.258	444.355	687.258	874.516	775.161	523.226	945.645	1306.94	659.677	3428.87	1150.32	4668.55	2490.16	1025.48
	452.258	1044.35	846.613	431.452	494.355	1794.84	566.774	1764.52	4824.84	2428.55	1979.68	2588.71	1654.03	1391.61		541.613	564.677	1538.55	943.226	994.032	767.742	794.194	2930.32	347.742	771.29	1356.94	3547.26	2584.84	1359.52
	1334.19	1071.29	368.871	1494.68	331.129	1170.97	427.258	5915.32	1209.35	10082.3	2022.58	6383.87	5712.74	2109.35		458.871	468.71	856.774	684.839	756.935	574.516	1066.77	970.806	489.032	4356.61	904.677	1261.29	5011.45	1866.77
	1010.65	664.032	1197.42	536.29	546.29	586.129	364.677	3095	4496.13	22779.5	2461.94	4963.55	2404.68	1515.48		625	318.71	546.129	860.968	772.097	1216.61	1031.77	670.645	421.129	3701.77	1529.03	3155.48	1982.1	1134.68
	1452.58	1108.55	1040.81	930.645	391.452	649.355	1188.23	4783.39	6107.74	11142.7	1295.81	10498.1	935.806	1535		878.871	313.387	751.613	626.774	779.839	917.097	904.677	1559.52	1063.71	793.71	475.484	6544.03	4195.48	890.806
	1490	575.323	1266.94	418.226	880.806	1293.23	1113.39	4154.84	8671.13	9991.94	1967.58	5430.48	3991.61	1295.81		508.871	401.935	1275.48	832.097	775.645	648.871	960.161	486.129	316.613	1866.61	1296.45	3931.13	2825.48	1259.03
	1425.16	1050.16	966.29	1835.81	1401.94	1162.1	1227.26	7148.23	7729.19	5649.68	1988.06	3885.16	2737.42	243.871		653.71	680.484	1566.13	726.29	872.903	806.935	841.129	1589.52	414.516	162.419	953.387	2743.39	2678.87	1529.68
	1167.74	947.419	546.774	442.419	1049.84	667.258	828.387	4387.58	5743.87	4994.19	1350.32	3732.26	2106.61	725.323		777.097	622.581	840.323	963.387	863.871	647.258	932.258	1178.39	727.097	2067.26	373.226	2668.71	2098.06	852.419
	981.935	1008.55	571.129	470.645	473.226	660.484	911.452	4494.35	7357.1	8580.32	1449.03	5574.52	5329.19	394.516		587.742	608.226	887.258	913.226	740.968	718.871	959.032	3373.55	1168.06	2480.81	889.355	3753.23	2704.84	1718.55
	1306.94	1214.03	462.419	1185.16	574.516	1309.84	1241.29	4352.1	6911.45	9931.77	4952.1	3432.26	10643.4	1291.13		464.677	602.903	1705.81	874.677	646.613	745.968	1221.61	2347.42	492.581	2591.29	1171.45	2499.03	5021.45	1261.13
	630.484	1380.65	311.935	1573.87	867.742	695.968	1176.77	4352.1	7053.55	14081.3	3812.9	6022.26	2065.16	1308.55		519.677	410.645	761.129	582.742	821.29	709.677	976.129	824.032	332.581	1718.39	983.226	940.968	2153.39	1271.61
	1476.29	695.806	310	821.452	1014.19	1413.87	399.355	3095.48	7160.65	8777.42	3042.26	4087.58	5824.19	771.774		613.065	548.387	1450	635	880	850.323	1320.81	2888.55	752.258	1889.68	1180.48	4510.16	690	1411.94
	390.161	1000.16	1247.42	656.452	480	1552.74	531.774	2735.48	7158.06	9226.29	386.935	1634.35	5651.29	1258.87		756.613	624.194	904.194	993.71	347.742	478.226	1030	1125.16	791.452	2525.81	1738.39	7525.16	930.161	1622.26
	1224.68	1184.19	1035	606.129	455.645	939.839	1064.52	3767.26	8190.48	9772.74	550.806	4146.45	2919.19	654.516		692.742	502.419	583.065	857.097	669.677	885.484	1157.26	645.161	582.903	363.226	553.71	3826.45	751.29	766.29
	408.226	1032.58	313.387	552.097	795.484	1485.97	1069.19	1217.1	8570.16	7803.71	355.161	5236.29	6041.29	225.968		518.71	410	730	799.355	961.452	627.258	1145.97	831.613	628.548	589.839	1410.32	2914.19	645.161	1517.26
	451.935	1445.97	447.097	471.129	725.806	1323.23	470.968	6719.68	6313.71	6223.39	4386.13	9141.29	3466.94	4336.77		654.355	628.548	792.742	697.742	451.452	801.774	1247.1	1772.74	991.452	1786.61	1151.45	3109.52	609.194	843.871
	1345.48	653.548	822.258	1398.71	966.452	1529.19	839.355	3305.48	5193.71	6759.03	3271.77	4116.94	3721.77	6345.97		517.419	371.613	1492.58	913.71	985.806	804.355	995.806	3145.81	530.968	3779.84	933.71	1086.61	655.161	1610
	1048.87	981.129	913.548	922.097	1621.45	1106.29	1027.9	8215.65	6408.55	19788.4	545.484	2231.45	3443.06	7264.84		676.935	491.613	529.839	889.194	754.194	617.903	1078.23	1279.52	269.032	3748.23	677.097	5203.23	639.032	643.548
	551.935	1007.74	419.839	1183.39	1310	1325.32	393.71	2420.32	7808.23	13069.2	983.387	2656.94	2835.65	5623.06		544.194	608.548	829.355	1053.55	380.484	905.484	1176.94	2881.94	464.355	3481.13	2352.1	5077.1	1041.45	1617.42
	1194.03	1260.32	1054.84	549.839	1121.29	823.065	771.29	10510.6	4689.52	12599.7	2570.16	7535.97	2014.68	1802.42		650	472.581	695	1159.35	517.903	612.097	1199.68	3167.42	406.613	2519.35	283.387	5798.39	950.968	1685.81
	763.548	554.677	885.323	581.452	1204.68	1429.68	990.645	4590.81	5529.35	6101.61	5482.74	3189.19	4218.23	1607.74		695.968	356.29	645.806	1247.74	666.129	685.484	1153.39	813.871	399.677	3018.55	970.645	2561.61	655.323	679.839
	702.581	1126.61	464.516	789.194	732.581	1715.97	525.323	1919.84	8378.23	5198.55	1576.94	5115.65	4988.71	760.645		675	686.452	548.387	1075.16	707.581	767.903	1176.94	714.194	221.452	2841.61	1808.55	2507.1	806.29	1487.58
	1099.19	774.839	1137.74	967.581	803.548	899.194	1046.45	4561.77	5300.81	6064.84	2736.77	5675.16	4834.19	13383.5		1655.81	483.71	649.516	676.613	992.258	595.484	1171.77	2073.06	536.613	1453.06	751.452	215.484	716.452	1052.9
	981.129	1422.42	414.194	442.742	639.677	1345.65	1134.84	5000.32	2527.74	8768.71	3495.81	13082.6	2562.58	9923.23		553.226	318.871	540.484	1131.77	542.097	1385.81	1122.58	993.065	345.645	2611.45	354.032	1704.03	816.613	737.581
	524.194	1190.32	992.258	355	907.903	544.355	1045.81	6446.61	2387.42	6439.68	4412.1	10096	3174.35	1149.68		708.387	279.355	765.968	952.742	799.032	699.355	1177.58	896.935	300.484	3267.26	1269.52	3401.45	755.645	768.065
	614.516	1139.35	381.613	1524.52	639.355	766.935	882.742	16117.9	4792.42	7825.32	3634.52	4987.9	2482.58	3937.26		1430.16	624.194	634.355	1740.97	517.903	729.194	1428.23	1053.39	393.065	1679.03	2062.42	1311.29	819.839	1427.42
	1131.94	1396.94	396.935	392.903	1368.55	1503.55	320.968	7583.87	3489.52	5158.87	2395.97	455.968	2604.03	2097.26		611.613	1140	755.806	904.677	505.806	734.032	1730.81	2160.32	554.839	1276.45	316.129	1607.42	520.806	1402.74
	1657.26	1086.45	1379.03	596.774	1430.65	488.226	498.548	5608.39	1868.87	1797.58	767.581	13439.5	3812.74	2881.13		681.29	581.452	657.581	723.71	772.903	599.839	1144.19	3307.74	216.452	2744.19	3965.48	3612.74	550.484	676.774
	1009.52	715.484	289.516	909.032	722.419	642.419	472.097	11135	3529.19	3541.45	7890	10182.6	6054.03	7809.84		600.323	567.581	1596.77	875.968	641.774	822.097	1273.06	1707.26	450.484	879.032	1805.97	1275	680.645	1414.19
	1198.71	790	553.226	426.29	1086.94	1677.74	556.613	6179.19	5122.42	6749.03	3579.84	692.258	4831.94	4694.84		944.677	399.355	670.484	683.226	592.742	500	1113.06	1625.65	556.774	1112.9	1168.39	1458.71	737.097	1285.16
	1664.68	1312.9	539.516	2018.87	754.032	1332.74	1443.39	6373.39	7902.26	1918.87	2175.97	7700.97	4719.84	10534.7		1285.65	606.935	938.226	1121.13	567.581	713.871	1091.77	1865.81	505	2473.87	626.774	2224.35	232.258	604.677
	637.258	635.968	1132.74	1109.19	570.968	1274.03	405.484	19092.3	63.871	8794.84	5655.65	11773.1	7403.71	59.5161		509.355	631.935	910.806	866.29	815	647.097	1386.94	1446.77	514.839	1005.16	3145.65	1736.94	1305.48	1599.19
	1040.48	455.645	512.581	953.548	1616.77	533.548	970	11981.1	13.5484	5175.16	3505.81	12588.4	5505.48	4769.68		831.613	528.71	729.516	1116.29	688.065	720.484	837.742	2970	590.161	1745.97	1260.32	699.355	775	1388.55
	706.129	970	855.484	954.677	1006.45	588.871	994.194	1906.61	8283.06	3796.45	8397.9	96.6129	4687.1	2579.03		696.613	554.194	1969.84	1090.48	702.903	645	1100.65	3440.65	550.484	3968.71	733.548	1149.03	787.903	1209.35
	722.419	952.581	1247.26	1009.68	1127.1	1248.06	830	2036.61	3776.77	2509.84	2817.42	11001.6	4959.19	5505.16		553.387	569.839	769.032	815	718.71	636.935	1278.06	1652.42	613.226	3280.48	1166.45	2176.77	296.774	645.806
	574.194	714.355	373.871	414.032	1344.35	577.581	1138.87	2975.97	6269.19	6011.77	2092.58	5639.35	6789.84	5763.39		750.484	432.419	697.581	771.774	411.613	762.419	1149.35	2076.29	540.806	3373.23	2988.55	2136.13	189.032	1808.23
	1167.42	934.516	1145.16	392.903	1048.39	1748.55	1226.13	2806.94	3934.68	4586.13	2706.13	5639.03	4343.39	3539.03		613.548	1111.29	934.355	883.065	634.032	756.613	2080.16	2059.68	555.161	2974.03	1246.77	2939.52	574.839	637.581
	1370.16	787.419	926.774	1166.77	1647.58	1491.45	912.581	3863.87	9230.65	8160.97	1507.9	4664.84	3164.03	5382.42		918.871	275.968	1048.55	828.065	579.516	785.323	1090.97	1553.71	714.516	8930.48	1655.48	2861.61	793.548	850
	1202.1	853.871	1141.61	466.613	1359.52	703.548	1555.97	5520.81	6804.35	6500	3048.39	10363.1	17940.5	3084.03		769.194	471.774	1393.23	665.161	842.258	981.774	1229.03	592.419	318.226	7146.94	2313.55	2694.35	612.097	1574.35
	653.226	1277.9	883.548	1260.97	1237.26	590.484	878.871	5154.03	6904.03	3970.81	4312.42	12238.5	2223.39	3844.03		606.774	478.71	1550.65	1006.29	432.742	1082.26	1303.71	2475.48	545.806	3912.58	2153.71	5787.58	389.194	654.194
	1309.68	542.258	709.355	888.065	1073.39	1420.16	1015.97	2583.71	5277.42	6687.1	4827.1	6552.26	2419.52	1284.19		611.29	644.032	1203.55	648.065	807.258	630.161	1253.23	1236.13	401.129	3070.16	1172.26	2162.42	2571.77	1610.48
	438.71	1195.65	416.129	1122.26	725.161	1222.58	363.548	2618.87	6457.1	6401.29	1280.65	22697.4	7139.84	910.806		689.677	523.065	911.29	1073.71	800.968	760.323	1122.9	1586.29	484.677	3076.61	1942.74	2941.13	1587.42	722.419
	544.839	528.387	383.065	246.613	920.806	1425.48	365.968	637.258	5485.16	4712.74	2792.58	11616	13463.7	210.323		1001.29	387.903	836.129	603.71	847.097	936.29	1268.06	1364.03	373.387	2232.26	2628.55	3637.26	625.645	937.258
	1280.16	690.484	1040.16	828.065	1477.42	1867.74	1062.42	1823.39	3605.81	3566.29	2984.19	19687.9	1889.68	4558.06		482.903	374.355	1302.42	616.774	776.129	705.806	1123.39	1299.68	453.871	2806.77	1265.65	525.806	1054.35	2463.39
	1303.39	974.194	416.129	942.419	1203.06	1485.81	1022.58	1259.52	11366	4806.45	1543.71	12740.5	3737.42	404.355		714.194	364.516	731.129	878.548	500.806	727.742	1188.71	934.839	185.645	2135.32	1348.55	3023.39	1408.06	1002.42
	1064.03	196.29	303.871	583.71	1001.45	1206.77	404.839	4586.45	7586.77	3043.39	2799.19	10822.3	14375	5948.55		583.71	763.065	875.161	615.806	985.161	590.161	944.032	461.29	387.097	4064.19	993.226	5559.35	1037.1	507.581
	457.742	1035.48	552.258	706.452	1273.39	1207.9	1095.81	239.677	3645.97	5598.06	4672.9	1393.39	1703.71	2085.16		828.387	546.613	741.452	516.613	648.548	1707.58	1128.06	1261.77	363.226	5549.68	936.452	6895	879.032	460.645
	1309.84	509.032	462.097	358.387	663.226	1266.61	460.968	770.323	2842.1	4510.16	4783.87	12181.9	1508.23	4259.52		770.968	523.226	848.387	671.129	797.419	621.29	924.677	902.097	230	2199.35	1331.94	4847.26	889.516	1996.94
	581.452	673.065	337.419	832.097	1171.77	1060.16	519.032	1738.55	6985.16	1145.97	1958.87	10125.8	6467.58	713.065		609.677	517.903	776.613	602.258	600.968	809.839	965.968	1463.71	344.516	255	699.677	4610.81	865.323	1214.35
	845.645	655	1323.39	396.613	1330.32	1202.1	938.065	3001.45	6120.32	1029.35	1636.13	7450.97	4244.35	1785.97		639.516	595.161	530.484	617.903	870.968	830.968	998.065	1232.42	529.355	2230	909.839	2836.77	413.387	1278.06
	1417.1	846.129	963.226	504.839	1121.29	1352.42	1073.23	1427.26	4760	611.129	2974.35	2793.39	1926.94	1195.16		808.871	637.742	1692.58	647.258	623.065	890.968	849.516	1524.03	531.129	2341.29	2009.19	5878.55	759.194	770.161
	1404.52	873.065	197.581	872.742	1437.58	1184.35	798.387	1230.48	5270.81	3774.19	819.032	4711.13	508.226	1576.94		919.516	465.161	167.581	795.645	667.581	648.548	1160	1509.52	244.839	1926.45	1240	2477.74	1700.97	674.677
	1225	567.097	483.548	618.548	1060.81	1403.55	1114.52	1423.55	5030.48	1090.48	3091.29	6200.81	220.645	1295		509.677	495	451.29	532.097	802.258	793.065	1079.35	2488.55	484.677	6623.71	950.323	5133.39	933.71	841.613
	668.548	757.419	630	709.194	570.484	1355	471.935	1283.87	3998.71	916.129	4451.94	3138.23	2650.97	5816.45		722.742	487.903	761.613	1045.32	734.839	710.323	1032.58	1455.81	535.645	1734.52	2869.35	3330.65	496.452	1344.35
	1505.16	640	397.419	440.806	1090.32	1185.32	1120.16	1696.77	6494.19	1758.55	4125.97	6672.9	2826.94	2238.39		561.129	415.484	1528.39	851.29	838.548	644.677	1123.23	1254.68	345.806	2618.23	585.645	1938.71	1090.65	988.71
	1160.65	726.129	812.903	1281.13	1585.32	1359.19	931.129	851.613	4892.1	1782.74	589.677	3130.32	2876.61	773.71		526.129	339.516	1011.94	1043.06	987.903	578.548	1237.42	1330.16	569.677	1522.74	849.516	1136.77	586.613	1441.77
	902.419	822.258	882.903	1138.87	515	627.581	1080.65	1472.74		1160.81	1464.68	5755.32	1307.58	1801.77		837.903	421.774	915.323	867.419	406.29	489.516	1420.97	2660.32	915.161	1846.77	2024.52	2823.39	895.323	839.355
	1099.19	735.161	1077.9	1435.81	1310.81	1130.81	1417.42	1093.71		2018.87	2420.32	2926.61	1516.61	1050.48		1569.84	432.903	948.71	769.194	856.129	817.097	1248.06	2583.23	475.806	1099.52	768.387	2749.52	587.742	1379.68
	604.839	681.29	464.516	917.742	700.484	1239.84	961.452	1296.13		1631.77	4099.52	3394.68	3220.32	774.677		507.903	350.484	1743.23	823.71	515.806	836.452	1392.58	2232.26	348.387	675.323	1597.1	1531.61	700.323	1958.71
	1037.74	768.065	890.484	363.387	1173.06	1251.77	1047.9	534.677		202.903	4120.81	1858.71	489.516	1405		529.677	1221.29	390.161	820.323	930.968	888.548	1089.19	933.548	455.968	2288.39	695.484	1604.84	1849.52	1164.35
	929.194	1470.16	1160	533.387	1243.87	1712.1	617.903	1159.68		1582.42	3584.03	2947.1	270.323	2214.19		762.581	466.29	755	777.742	627.097	753.71	1334.35	2530.65	356.29	1508.55	1699.35	1228.71	621.129	282.742
	1940	684.032	1019.84	321.935	943.065	1522.1	514.677	1635.65		1863.87	3029.52	14070	970.484	1654.84		795.645	378.548	811.935	765	544.839	807.903	1574.03	523.226	435.645	1199.84	1297.26	2246.13	1040.16	959.355
	1042.26	686.935	841.935	509.032	528.871	1209.84	501.613	1810		1504.19	684.839	4685.48	998.387	1603.39		724.516	521.935	1572.74	678.871	716.129	593.226	808.71	809.032	394.516	3263.06	1449.35	3374.68	802.903	1658.55
	1746.77	595.484	1375.65	532.419	1438.71	498.548	2480.65	1363.06		1109.19	628.871	2389.03	5133.87	1502.74		917.097	895.968	597.581	1119.68	968.387	649.194	618.065	1606.29	377.097	939.194	520.645	2890.48	966.613	980.323
	1200.32	1327.74	328.226	904.032	469.355	1091.13	944.839	2824.35		859.032	645.806	5211.94	3448.87	589.677		483.387	431.29	1818.39	888.226	649.194	453.548	1527.58	2454.68	385.323	3461.77	806.452	4957.58	381.613	1596.61
	1110.97	1255.65	333.226	992.419	528.548	1819.52	1033.55	1309.84		1033.23	2347.74	6955.65	2296.29	2646.13		582.258	558.226	848.871	674.194	692.419	1050	819.516	3588.55	430.161	2817.74	1249.03	2733.55	1722.26	806.452
	498.065	760.484	731.774	535.806	760.323	1243.55	950.645	1141.45		2187.9	5520	5353.55	278.871	2044.19		620.968	486.29	1325.16	684.355	645.323	1113.39	979.839	1225.81	498.065	3754.84	2305.65	1840.48	1187.9	2594.84
	995.323	638.71	288.226	426.129	1212.74	1250	1050.65	1266.13		2826.77	1258.06	1418.23	1484.84	2104.68		709.194	578.71	791.452	874.839	914.194	1016.77	660.645	578.226	469.677	1762.26	1224.03	1748.39	851.774	979.839
	529.839	703.387	487.742	616.29	600.484	775	343.71	3403.23		1744.68	2681.94	12087.4	3607.58	1473.23		761.774	971.452	1057.26	678.387	452.258	1280.48	1441.94	1377.9	516.774	2665.16	820.161	1439.03	521.935	1003.71
	1048.06	576.452	244.194	1188.23	1186.13	666.774	1088.06	1565.65		2350.16	1529.19	7170.81	2825.48	847.419		867.581	738.71	1284.35	921.129	866.129	1149.68	983.226	436.29	570.484	3189.68	2154.03	2121.61	824.355	1385.97
	427.258	1549.68	511.774	509.355	583.387	1418.06	439.839	1272.26		1034.68	3146.77	2758.55	1545.97	969.194		1493.71	502.419	1002.26	684.839	701.129	1516.29	1240.32	178.226	397.419	2854.03	772.742	1529.19	872.419	1516.61
	1433.39	983.871	283.387	825	491.774	1554.03	532.581	823.871		893.065	2115.32	6855.81	1028.55	921.452		640.161	742.258	815.806	935.161	824.355	917.258	774.032	1149.84	236.29	3127.9	2147.74	1433.71	2230.32	594.355
	897.097	1079.68	1100.48	1005.48	1788.06	511.452	521.29	1137.42		1725	2996.61	3837.58	72.2581	1636.45		745.323	656.774	966.774	682.419	642.419	1253.39	783.226	2490.48	458.548	3825.16	2274.35	1198.55	1399.84	1573.39
	1165.16	776.613	899.839	401.452	1236.45	784.032	1257.26	1968.71		1536.13	4673.39	2862.26	9228.55	345.968		667.258	541.613	1853.39	991.452	668.226	949.194	863.548	486.452	645.161	920.645	859.355	2031.13	828.871	635.484
	635.645	809.839	508.387	425.484	595.806	2384.03	383.387	2837.42		1041.45	1651.94	4579.03	5699.84	2189.03		549.032	491.452	1644.68	875	968.71	1198.87	1345.81	979.677	483.71	2163.39	1178.71	1488.87	1429.68	1294.19
	2311.13	870.806	574.516	409.677	1322.74	3064.19	333.871	2639.19		2214.03	1929.19	4710.81	1460	6843.71		788.387	1010	698.065	552.258	1500.48	998.548	798.065	2216.29	420.323	3728.55	1631.77	2784.03	949.839	687.742
	657.419	725.484	1172.42	314.839	667.258	1102.9	440.645	3774.35		1287.9	3350.81	11514.8	5363.23	888.871		472.742	537.097	718.71	722.097	716.774	1105.97	871.935	1760.48	460.484	3202.58	1310.32	2066.61	1628.71	9851.45
	1253.23	648.065	445.968	942.258	1602.58	541.774	1200.48	3633.71		2467.26	8297.58	6535	9539.35	1922.26		645.161	521.774	780.645	681.613	685.806	1126.45	891.452	633.871	1483.39	2431.29	897.742	673.065	1390.65	220.484
	1215.32	1207.74	550	1094.35	1561.61	1134.19	821.29	1969.84		5012.58	4352.9	2186.61	1952.42	975.968		631.29	977.419	448.387	690.161	1125.48	1075.48	1508.87	1408.06	1095.97	4806.13	1200	2406.61	905	573.548
	588.226	1462.58	814.516	1309.03	924.516	2220.97	947.258	958.871		3481.61	1166.13	4926.94	734.032	720.968		557.581	1135.97	1657.74	455.323	609.194	1279.35	771.452	1940.81	380.161	1753.55	767.742	2682.1	1811.29	678.71
	1443.06	632.742	723.226	738.871	1293.55	1607.26	406.452	1625.48		1955.65	2051.77	1725.48	1285.16	5410		743.065	664.516	1480.65	431.774	283.71	1059.84	863.548	1682.9	1996.13	4457.74	1479.19	1329.35	1938.06	931.29
	1147.26	876.452	688.226	487.903	679.516	1117.1	946.452	1844.68		2456.77	420.161	5153.87	1114.68	873.387		633.548	1065.97	509.516	648.548	559.355	1240.48	777.258	4050.81	1039.52	1517.58	1182.26	1173.23	944.516	1435.65
	580	726.774	1007.9	542.581	634.677	1334.84	914.839	1271.61		2948.55	2822.26	3136.13	4119.35	2091.61		687.419	532.903	807.097	540.968	1100.97	1172.58	740.323	2672.1	742.258	2915.65	342.419	1379.03	620.484	1328.55
	404.839	1449.35	386.613	343.226	1219.68	920.484	715.484	1457.74		1580	2956.94	3837.26	4694.84	1683.23		625.161	470.968	440	490.323	752.742	927.903	751.452	4737.58	341.774	2289.35	1482.58	2256.61	1827.9	1476.45
	1600.81	619.839	997.581	758.387	729.677	1200.65	401.935	778.387		1706.45	2644.84	5689.84	4135.48	1592.42		642.419	673.71	1125.65	561.935	700.161	1160.81	705.161	297.903	801.613	3335.32	1054.52	2031.45	914.194	1574.68
	599.032	918.71	592.419	428.226	1175.65	1036.77	929.355	1315.81		2691.13	1807.58	3407.1	3501.29	865.161		579.032	501.452	733.71	507.581	933.387	746.29	635.484	1479.68	489.355	1795.16	1085	1095.81	1636.13	319.194
	1102.1	2206.77	1278.55	1268.39	1307.26	2078.55	415.323	1900.97		1137.74	9637.1	4752.42	1658.87	979.355		627.258	396.613	700.645	560.645	481.29	1275.81	686.452	550.484	540.161	402.258	761.29	1339.03	578.548	3831.45
	642.097	1495.48	955.968	393.548	1362.26	694.677	952.742	1207.26		3110.32	1070.32	2028.39	3709.84	1755.97		727.097	426.129	772.581	493.71	844.677	950	777.581	3123.55	555.323	3270.97	1649.19	2035	648.871	2940.32
	639.516	1053.87	869.677	537.581	715	1352.26	1205	647.581		2775.16	962.258	8096.61	6925.81	1491.77		604.032	399.677	565.161	566.29	1474.03	1131.77	876.452	2320.32	396.129	2082.74	740.806	1151.61	491.29	3690.32
	1148.71	877.258	405.161	504.839	530.806	1831.61	1008.06	207.903		927.097	3225.65	9344.68	2773.71	2306.45		470.806	918.871	565.323	469.194	917.742	1373.39	849.839	2139.84	392.742	1076.94	1525	720.323	1269.84	698.548
	753.71	1075.48	430.968	1188.06	1385	1410.97	438.71	956.935		5295.16	581.935	2814.84	6503.39	585.323		535.645	233.065	512.903	695.806	771.452	1124.68	1008.87	598.71	725.645	153.065	1019.03	1550.97	609.032	3782.26
	599.355	884.355	1065.32	750.161	1201.45	739.839	1107.42	2857.42		1726.61	1703.39	4226.94	4901.77	950.323		1717.26	339.516	706.935	687.903	746.129	809.355	1106.13	3020.65	597.258	859.194	2521.29	4308.71	1295.81	7120.81
	570.806	753.387	582.581	403.548	1125	2387.1	581.774	844.032		1381.29	517.419	6273.39	7051.61	1501.13		677.419	375.161	768.065	698.226	898.548	1289.84	525.806	2941.45	204.194	1151.29	766.29	2564.03	971.935	880.806
	492.097	1234.19	977.581	206.613	1413.23	1519.35	1003.39	926.129		1571.45	550.968	5112.9	7688.23	1260.81		958.387	377.742	1580.81	583.226	870.645	945.484	702.258	3269.68	280.323	3215.16	975.161	1016.77	575.484	1469.68
	1197.26	709.194	430.645	1005.16	815.968	1107.26	558.871	931.935		1605	2498.71	6103.39	1672.74	774.032		1398.55	502.742	950.161	462.258	655.806	1013.55	620.484	666.452	544.032	2040.48	930.806	1552.9	999.516	1974.84
	473.226	705.484	1182.42	925.484	744.677	1215.32	247.097	1354.84		1011.45	1248.23	10263.7	768.871	712.742		1608.06	400	884.032	591.29	760.484	1095.16	1615.81	2680.48	1139.03	1168.23	740.806	2353.23	1923.39	1438.23
	686.613	890.161	803.71	247.097	1378.06	1139.35	2474.84	1973.55			6719.35	2644.35	1746.94	1337.74		988.387	374.355	801.129	678.548	686.935	993.387	757.258	1485.48	579.032	2260.65	619.355	2677.26	329.355	1437.42
	469.355	734.355	910.806	991.129	1131.29	1185.65	348.548	3249.68			2492.58	3755.48	607.419	964.032		640.484	993.065	402.903	533.871	765.323	1434.35	905.806	2349.03	560.645	1571.77	1019.03	1438.55	391.452	1667.1
	546.613	665.968	1024.52	438.065	601.129	1664.68	375.161	3132.58			1454.68	4255	5091.45	1301.61		1554.35	396.774	1594.52	635.323	592.742	893.065	1072.74	1135.32	449.516	3110.81	1661.29	390.968	577.258	2682.1
	356.29	656.613	431.452	894.194	671.129	1199.03	203.548	3545.16			1544.19	4662.74	4575.32	640		845.161	599.839	1310.65	642.742	940.968	1345.65	684.677	3078.06	274.677	4790.16	811.29	2114.84	570.806	3094.35
	632.419	710.484	983.871	541.935	407.581	2297.74	830.645	1346.77			1838.06	1226.29	9240.48	1685.16		1213.87	530.645	698.71	779.677	935	1372.26	1010.97	2484.19	9504.52	3513.23	880.323	2250.48	1280.32	2663.23
	740.161	1717.42	1020.16	453.71	557.742	1665.16	902.258	1061.29			633.548	639.516	5531.77	699.194		1264.84	468.71	951.129	986.29	820.645	910.645	584.839	4055.65	6402.42	7470.65	1558.06	974.516	375.968	2296.94
	1345.97	862.097	755.323	563.871	1184.19	662.419	1333.87	1273.06			2444.35	1362.1	2434.52	653.548		875.968	502.742	1406.29	610	778.71	1039.68	590.806	2042.1	8169.84	1224.68	2260.81	3515.97	1330.32	3728.23
	728.71	1795	1413.55	971.613	1579.19	637.742	1415.65	1911.77			2969.52	421.774	1882.58	938.871		742.097	340.484	715.484	830.161	687.903	1119.35	850.645	2256.13	14330.8	3228.55	734.194	3021.13	441.452	3883.39
	470.968	683.548	548.548	250	710.484	694.194	1556.13	2852.9			1421.13	1005	4817.74	416.29		1266.29	518.871	750.645	673.71	609.677	821.129	997.097	1320.48	15305	1935.16	3014.52	1716.13	1381.13	4321.77
	1355.97	878.065	816.29	940.161	1119.68	659.677	351.613	1221.29			1504.19	2351.45	1231.45	3284.19		685.968	456.29	562.742	512.742	867.742	792.258	897.903	2112.74	13615.2	1420.81	504.677	1744.19	714.032	3930.16
	346.129	542.097	1164.03	876.935	743.065	1520.81	1151.29	1071.45			282.097	1587.74	196.129	6655		617.258	438.71	1337.9	626.129	775.484	1452.1	603.065	2768.39	5887.74	512.581	875.806	4211.94	373.871	1444.35
	611.452	670.323	331.129	582.581	698.71	1671.45	1130.16	1319.84			419.516	1006.94	1806.61	3176.13		1470.81	398.226	909.516	878.871	991.774	1143.87	597.258	1129.03	5796.29	2524.19	1133.06	748.065	975.806	1725.81
	556.774	1402.9	999.194	475	1163.71	507.097	449.032	1850.32			885.968	5961.61	10270.2	1596.29		771.29	357.097	527.097	865.161	753.548	974.677	1181.94	2125.97	3051.94	2781.13	1891.13	172.258	2219.35	2088.87
	571.935	1176.13	607.419	416.29	1278.39	1136.61	930.161	3103.87			1485.97	3365.48	13096.6	4914.19		1344.35	500.806	822.742	519.355	842.903	1151.29	769.839	1492.9	7479.68	6170.16	1753.23	1018.06	376.613	1415.32
	768.871	1151.77	470.323	350.323	1364.68	1251.77	987.258	2760.81			507.258	2097.74	9245.48	6855.48		808.548	415.806	359.677	596.29	937.742	1139.35	932.258	8145	1973.06	1401.77	1017.58	2397.26	352.419	2159.52
	794.194	1105.97	1095.48	447.097	382.097	752.419	512.581	262.258			717.258	3283.87	18104.8	5157.74		1745	517.097	682.742	497.258	652.742	904.677	693.065	5618.06	3546.13	2508.06	685	1077.42	507.581	2322.74
	735.806	1434.03	807.419	1108.71	1391.45	503.065	315.645	2060.16			513.871	1383.87	2779.03	2959.03		1291.77	449.677	786.452	789.032	820.645	1043.71	702.581	2330.97	5249.35	1000.32	963.387	1777.9	1424.35	2641.94
	1032.74	713.387	885.323	876.935	1118.87	694.194	502.097	1263.39			549.032	5398.06	18405.2	49.3548		559.516	494.032	324.355	614.194	764.032	1148.06	976.935	6270.48	6989.84	1999.52	663.548	540.968	1115.48	1679.84
	571.935	646.774	527.903	1270.16	659.032	754.677	734.355	1578.71			545.484	11223.4	11501.6	2083.23		1019.35	366.613	532.903	668.871	876.613	945.484	1287.26	1696.13	6541.94	1645.16	790.645	470.806	1365.16	985.323
	1320.16	817.419	1285.32	417.097	1570.48	1339.35	1230.16	1312.42			4208.39	1756.45	2620.81	1659.35		790.968	248.065	837.742	586.452	978.871	800.645	869.355	753.226	4879.52	2127.9	715.968	3997.42	715.323	1175.97
	657.258	1499.03	411.129	1153.87	1095	1526.61	1385.81	337.419			2176.29	1444.03	1439.84	6188.06		620.323	616.774	767.419	871.29	846.935	1276.77	471.613	1461.94	2844.19	2497.74	810	1347.26	1429.03	1405.81
	1298.71	756.613	450.645	252.742	1055.65	1566.61	1126.29	233.226			5687.9	668.871	1903.23	3642.26		902.097	1073.23	819.839	520.323	971.613	953.387	985.323	4772.1	4445.48	1952.58	1616.45	13242.4	446.935	769.032
	1526.77	842.258	1130.48	363.387	1288.71	1201.94	1320	117.742			2535.81	353.871	4265.32	4807.42		1337.26	471.452	600.968	538.065	709.677	1230.97	957.581	3079.52	4605.65	1092.42	747.258	871.29	1179.84	1215.48
	796.129	1503.06	470.323	324.516	1100.48	1084.35	575.645	3507.26			2819.19	1120.32	2497.9	2890.32		644.516	644.839	745.323	793.71	1073.06	1198.55	610.968	3474.52	4495.48	2710.65	1439.19	4187.9	5258.55	2213.55
	681.774	891.29	209.355	1090.32	1719.35	822.097	623.71	956.29			685.645	3135.81	13721.9	3440.81		1394.03	368.548	612.581	899.355	752.742	1331.61	851.774	3724.84	3786.77	1949.03	826.613	4201.29	806.29	2816.94
	482.581	801.774	1044.52	540.161	809.516	1404.52	957.258	1010.32			6628.87	2157.9	10430.6	2328.87		1148.55	492.097	757.903	547.097	735.806	1294.19	1686.45	3755	4317.74	946.29	2040.48	4641.45	1320.16	2247.58
	431.774	525.323	280.323	779.516	851.613	398.065	999.355	1255.97			1848.87	15241.8	2960.81	1473.23		1609.19	578.387	936.29	630.484	831.935	788.226	1326.45	2028.06	7728.87	398.871	2133.71	6119.68	609.194	2995.97
	688.226	650.645	396.935	379.032	1110.65	1311.94	1423.87	1240.97			1198.87	1286.61	19431.6	2265.97		831.613	866.29	619.355	728.71	715.806	821.452	580.968	2291.94	3653.71	1688.71	863.065	1349.19	1728.39	1227.42
	705.968	721.129	1212.42	390.323	448.71	1759.52	1390.32	5212.9			969.839	1174.52	10032.6	4993.71		548.387	540.645	801.452	442.258	782.903	1067.26	718.065	315.323	6595.16	2966.94	633.226	1624.52	398.065	2926.77
	464.839	860.161	600	377.097	783.71	705.645	470.968	777.097			7909.35	645.484	13297.6	2933.23		884.677	590.484	388.548	602.903	751.452	887.742	583.387	2001.29	4257.74	2062.1	755.161	8455.65	1813.87	1597.42
	1237.58	514.032	594.355	455.968	793.71	1538.39	804.839	4211.29			669.677	1155.97	9530.32	1424.35		676.452	580	1443.71	584.194	640.323	1060.97	690.968	1510.65	3245.65	1649.68	1095.32	7467.26	7091.13	1178.71
	979.355	718.226	983.71	1116.77	792.258	667.419	622.903	2991.29			1302.26	2009.84	7467.26	1894.84		790.161	904.032	728.065	1367.9	880.968	1378.06	722.581	942.581	2537.74	2359.35	1005.32	6124.19	6050.97	1105.97
	510.161	1601.29	503.548	1136.94	562.097	1439.03	331.452	2416.45			3300.81	275.968	8084.03	1028.87		900.323	457.258	1327.74	538.065	439.032	1178.55	840.484	910.161	1238.55	2254.19	1272.26	3276.77	1328.71	1703.87
	1125.48	933.065	996.613	500.323	744.839	1295.16	394.355	1216.45			651.452	682.581	6840.16	1066.61		596.774	1387.42	874.032	590.645	799.516	1472.74	1414.03	1727.1	2840.16	2552.58	811.129	5643.39	2122.26	810.806
	720.484	793.387	787.097	669.677	1082.58	1206.29	1167.74	876.29			243.387	3976.94	13535.3	5177.58		844.032	692.903	775.323	524.516	839.194	1298.87	819.032	3576.94	1523.39	1755.65	710.968	5079.84	5245	1465.65
	1274.68	1195.48	424.032	1007.42	526.935	561.452	510.484	1733.71			2911.29	908.548	9630.81	352.581		733.226	484.516	760.161	474.355	241.935	996.774	717.903	4219.84	2535.48	3412.1	925	7112.9	1351.77	3279.84
	502.742	1051.13	470.645	672.581	518.71	1477.26	496.29	952.581			5347.26	677.581	6991.94	839.839		803.548	548.065	1074.03	549.839	983.871	1431.77	544.355	5318.55	3579.68	3017.58	1562.74	5747.26	5845.65	1534.84
	662.903	498.71	561.129	884.516	970.323	1851.94	368.065	1099.52			971.774	329.032	6534.03	744.355		619.677	657.742	1590.97	863.71	711.129	1217.42	662.097	3619.19	3930.97	3421.45	1634.52	1941.77	2645.16	472.581
	471.935	643.226	1292.26	398.71	597.903	1334.84	385	95			566.452	1195.97	5656.61	2563.55		1487.26	514.516	1304.52	641.935	800.806	967.581	675.968	3149.35	3846.61	2752.58	943.387	6386.77	1259.52	3782.9
	539.194	617.097	491.774	901.129	1295.48	1688.39	463.065	928.548			1052.26	1115.65	19525.3	444.194		1078.71	669.032	1283.55	713.71	735.484	1138.55	994.516	4207.9	1538.55	4422.42	918.548	2599.03	1490.48	1116.45
	690.323	597.581	424.355	478.71	1036.61	1165.81	451.613	884.194			981.129	1420	7158.55	380.161		1573.06	488.065	752.903	470	868.226	960.806	943.71	3151.45	1312.26	2273.87	1980	1818.06	1097.9	1901.29
	1423.06	870.323	514.839	458.065	706.129	1369.19	426.452	2192.42			1117.9	397.903	7358.23	2065.65		832.097	1051.61	763.71	430.323	1118.87	1071.29	826.129	4473.23	1413.87	2365.32	606.774	4389.52	429.194	1962.26
	1214.52	621.129	401.452	338.71	726.613	501.129	983.871	235.484			1136.77	422.903	9828.39	365.484		1073.87	540.806	1406.77	490.484	973.871	870.161	1805.48	6747.58	1859.84	2251.61	2546.13	6471.77	436.935	1769.52
	416.774	576.774	273.387	524.355	665.323	579.839	344.677	2601.77			482.097	7902.26	13431.9	3684.19		1165.97	462.097	1112.9	460	885.323	857.903	860.323	2531.13	1218.55	2533.23	746.613	5888.55	361.613	2610.32
	743.71	770.323	1074.19	408.065	846.29	594.032	1314.35	1782.74			2337.58	6350.48	8979.03	3891.29		1003.55	808.226	697.903	502.258	780	818.871	1162.9	4491.13	1617.26	2973.71	1460.32	3731.13	473.548	4840.65
	506.613	678.871	975.484	822.258	862.742	1272.9	512.742	1718.39			1431.94	4911.94	6497.42	2828.39		1007.26	454.839	508.71	597.097	564.355	788.71	801.452	5018.06	1021.94	2112.26	840.161	5716.61	370.323	4191.29
	1179.52	546.29	943.871	1074.35	752.903	1596.94	506.613	1268.71			1849.52	791.452		2365.48		612.097	316.774	690.806	531.452	721.452	1231.29	851.452	3701.13	741.935	3310.32	1552.74	3361.13	422.419	3445.48
	1185.48	1325.97	433.71	1431.77	657.581	986.774	1058.87	2929.68			2057.9	712.258		154.839		979.839	602.419	817.419	740.161	215.968	1115.48	1584.84	6421.94	1287.42	3465.81	2267.9	3151.77	552.258	2116.13
	623.065	821.452	803.548	386.29	852.419	1166.94	282.581	1331.61			7081.13	4418.55		609.194		915.323	1162.58	607.742	661.613	509.839	1013.55	1710.81	1029.35	1705.97	3690.65	1205.65	2835.48	529.516	2097.58
	412.581	690.161	525	480	1578.39	1097.74	463.387	1684.68			2649.19	4512.58		249.839		506.29	538.548	1419.84	981.774	766.935	828.065	745.484	5241.45	1450	3283.71	1595.48	8934.52	1123.23	1378.06
	533.71	630.484	507.419	1143.39	861.774	634.194	1110.32	2057.1			2619.52	1124.52		628.871		524.194	539.677	448.548	730.645	721.935	824.839	500.323	246.774	650.484	1556.94	886.935	2039.84	727.903	1944.84
	1167.58	1256.94	387.581	483.871	924.355	1447.1	488.226	1332.74			1777.42	744.516		356.774		810.161	710	495.968	662.419	574.677	645.968	956.935	1197.1	669.355	1971.61	849.355	1900.81	1506.13	1599.52
	955.645	797.258	959.194	1219.84	662.742	1422.58	454.677	619.032			4104.03	360.968		412.258		1325.48	333.71	759.032	666.129	435.161	1027.74	709.194	562.419	1501.94	2100.81	793.226	4575.48	4384.35	4897.9
	535.968	659.839	462.742	610.968	968.226	665.161	1004.03	2396.61			3378.23	327.419		364.032		1033.55	467.258	898.871	839.194	602.097	573.226	1351.13	5895.48	1148.55	3944.35	1718.23	2601.61	251.129	3627.58
	694.194	640	838.871	925.484	611.129	2287.9	1061.29	2283.55			3459.52	622.419		738.548		830.161	520.484	515.161	883.871	534.194	785.484	1820.97	2171.45	1276.77	5731.77	1785.48	2524.68	1941.45	1510.48
	705.645	752.258	788.548	251.935	1177.42	1420.16	369.516	256.774			2656.13	383.226		531.774		1265.97	529.032	788.871	803.871	757.903	808.871	1576.77	2879.84	766.452	6726.29	1218.71	3576.94	8360.65	3334.68
	599.032	611.29	344.032	300.484	502.742	735.484	469.032	205			2418.23	777.581		816.29		1330.32	432.419	820	535.161	714.032	1026.94	1394.68	2686.29	418.548	3818.55	1362.58	3776.13	2467.26	1179.52
	811.935	701.129	920.161	1014.35	961.29	1469.03	404.194	1677.42			5736.77	608.387		394.516		603.226	659.194	691.452	502.581	1088.87	633.226	1562.74	1218.55	970.645	8538.87	892.419	3585.81	2345.65	3722.9
	481.452	618.871	880.484	1175.16	762.097	657.258	573.548	2030.16			7489.84	1789.03		306.452		593.387	1496.45	393.065	405.806	704.516	907.258	1749.84	1411.13	1021.29	3664.03	1030.48	6950.48	13840.5	1625.48
	1085.97	882.742	983.387	1128.39	824.839	743.548	823.871	973.548			2962.58	3169.03		909.839		927.581	498.387	1022.74	716.452	814.516	693.871	942.903	7697.42	1104.52	3207.9	2358.55	3959.84	6954.52	2089.19
	509.194	620.161	1011.13	1239.03	485.323	1148.55	585.484	783.065			4853.87	2402.1		4899.35		1555	402.258	843.387	560.161	985.161	907.097	779.839	2438.23	1046.45	6937.42	1585.65	4128.87	1527.26	1730.32
	1017.26	625.484	1189.03	602.419	703.71	1402.42	668.71	1901.61			1947.26	2889.35		2646.77		484.194	528.71	713.871	471.774	1106.29	590.484	805.645	3969.03	1348.39	6859.03	894.677	3020.65	331.774	2001.13
	983.226	1144.52	446.774	991.29	619.677	488.226	508.71	1437.74			4956.94	7823.23		5603.71		699.839	539.032	542.581	663.226	864.194	893.71	1710.81	3811.13	1307.9	5771.61	720.968	2797.26	353.065	2598.71
	1150	710.323	1279.52	344.355	772.258	1322.74	924.677	926.29			4447.26	6178.23		2287.58		617.097	517.581	1308.71	538.387	749.677	849.677	2185.32	4229.52	1031.13	4844.19	2027.26	5099.35	10969.7	1968.06
	1275.81	1304.35	451.774	796.613	664.516	1316.61	484.032	3104.35			4773.71	2192.1		1563.55		539.516	506.29	1508.23	549.032	769.516	686.774	726.613	2877.58	878.065	11291.9	1323.39	4125.65	2018.39	1866.77
	614.677	645	1316.45	1090	665	737.581	432.581	220.968			3235.48	581.452		3928.23		1234.03	486.774	621.29	630.968	827.419	940.161	899.839	278.548	651.935	9227.42	643.548	4258.55	12494	1060.81
	1103.23	1103.06	540.484	945.323	716.29	681.452	707.903	1586.61			1762.1	6494.19		3166.61		483.226	495.645	1342.26	528.871	703.71	670.645	877.258	5316.77	1237.9	5587.58	671.613	5067.58	3910.97	1424.35
	406.935	726.935	972.903	533.226	519.194	1130.16	1034.03	1278.87			1875	4398.55		4521.94		1276.45	464.355	592.581	824.839	802.903	1620.81	1557.26	84.3548	1166.29	8974.35	2292.58	4611.77	4186.94	3255.48
	1213.87	848.871	1325.32	1138.06	787.097	1226.61	544.839	174.194			2455.81	5501.61		637.742		603.226	376.935	577.903	770	645	918.065	1197.58	4275.32	1536.94	2628.87	502.419	3529.52	3868.55	5511.13
	643.871	1335.32	851.774	1181.45	718.871	1067.9	913.71	469.516			2266.29	2554.03		1525.65		596.29	1034.52	830.323	473.548	908.387	790.968	1904.03	1080.16	1735.97	3860.16	1433.23	2065	2856.61	1097.1
	1029.35	1237.26	697.903	945.806	1113.39	710.323	996.774	603.71			2515.81	5088.06		4658.23		714.194	626.935	918.226	525.323	702.742	817.742	1728.55	6967.58	1757.74	2924.52	1153.55	5138.39	1135.16	2850.97
	742.903	1116.94	1040.48	431.129	801.935	1270.97	860.806	2595.65			4375.81	8088.06		4229.84		915.968	535.161	675.484	1616.61	667.903	1505	613.871	12651.6	1621.29	719.032	1039.52	3009.03	5724.19	1625
	1315.48	985.323	1357.74	1486.61	531.129	1081.45	495.806	2768.71			3395.65	4141.45		4211.61		580	953.226	561.613	694.194	702.097	1490.48	749.194	2054.35	2706.29	2269.84	1818.23	3807.9	1361.45	1828.39
	1205.16	900.161	410.161	933.387	798.548	1616.45	1185.32	1248.23			3130.97	4869.19		2244.35		1253.71	426.29	444.839	655.161	602.097	716.129	1961.61	1620.32	1220.65	3315.65	909.194	2727.9	370.484	3131.13
	766.452	824.355	2277.26	1840	645.323	1110.65	1122.58	520.645			3138.39	6424.35		2558.39		801.129	585.806	799.839	546.935	674.194	1373.23	1051.29	3216.45	1467.26	4995.16	2233.87	2841.13	299.032	1759.35
	629.355	1523.87	907.097	446.774	585	1163.23	919.839	1181.77			3130.81	3230		1635.32		567.742	494.839	565	711.129	699.839	904.194	825.968	5414.35	544.194	1447.1	1135.65	727.581	260.968	1280.65
	451.935	1351.45	930.968	446.129	652.903	625.484	315.645	500.161			340.323	5913.39		1066.94		723.71	575.484	692.097	745.645	769.839	1240.16	809.032	4025.32	2367.1	3132.26	1517.42	2861.29	1381.45	5292.9
	526.935	824.839	334.032	471.935	621.774	1498.23	459.032	575.161			1773.71	2562.26		7092.42		752.097	513.871	647.742	557.581	1224.84	555.323	868.387	232.419	3077.74	2209.84	912.097	1516.45	490.645	1910.16
	1016.61	819.194	260.161	1003.06	443.387	1642.1	964.355	2171.94			2122.1	2835		2390.65		763.065	346.129	1054.35	621.452	875.968	775.323	1313.71	1443.71	867.742	3117.26		2979.35	665	1195
	772.419	538.71	431.129	1108.55	825.323	1658.87	1290.32	2047.9			1375.48	1674.03		3093.71		676.935	858.226	741.29	772.742	580.323	1272.42	700.484	2337.9	1089.52	3949.19		4118.06	1812.58	3925.65
	1054.19	736.935	1076.45	577.581	579.677	1420	518.065	1471.94			3336.45	5260.16		3288.55		812.903	270.645	1259.84	540.968	806.452	900.968	822.581	524.839	1267.26	3064.19		2433.39	15999.5	1980.16
	1212.1	674.677	784.194	1031.45	709.839	606.452	325.323	2462.42			3195.16	3753.23		5404.84		1206.45	525.484	1141.29	543.387	734.516	597.581	958.871	3024.35	1386.61	8019.35		1414.35	17048.5	4678.55
	963.871	554.194	619.355	830.806	632.097	1697.26	1025.48	265.806			1220.81	5021.77		1713.71		1127.58	1227.1	658.065	595.484	1753.06	1020.32	749.677	2551.77	1680.48	4155.81		3107.9	6716.77	579.032
	590.323	710.806	427.258	933.065	598.226	2217.58	1086.77	1000.48			3890.16	681.935		873.871		808.387	638.065	561.935	566.129	785.323	1178.06	951.774	3433.39	1277.74	6392.9		2451.29	6749.84	3275.65
	322.742	728.387	820.161	662.097	822.581	581.935	1073.87	2963.39			4732.26	7639.19		7940.48		958.387	1287.74	511.613	619.355	1007.1	866.452	620.968	3999.84	1015.65	8153.71		2225.97	2971.45	269.194
	1345.16	890.645	1122.42	482.903	709.516	2274.84	373.387	839.839			2602.42	4580.16		2159.03		569.355	460.161	695	316.452	1094.68	466.935	612.419	2961.77	1619.35	1273.71		1823.55	1044.35	5939.03
	1256.77	857.903	1213.71	927.903	945.161	1299.52	978.226	3822.42			4100.16	3752.42		2670.32		819.194	434.355	1139.52	395.484	703.387	1346.61	679.516	2109.84	644.839	1258.55		1855.65	2280.48	3502.74
	496.452	581.29	943.387	420.968	850.968	2211.94	1045.16	1437.58			5509.19	3715.81		4797.9		1408.06	536.29	760.968	750.484	702.742	1066.61	1705.32	3316.61	1453.06	2843.71		2255	1550.48	761.613
	960.968	822.742	588.226	1179.52	674.839	1931.29	996.613	995.645			1962.74	17077.6		3738.06		642.903	571.29	798.548	764.516	649.677	1809.84	1042.42	3880.48	1061.29	3280.16		184.839	1189.19	2099.19
	1082.58	426.129	1058.06	535.806	1775.48	1282.26	486.935	2075.97			2451.77	1200.65		1344.35		745.323	569.677	628.871	1341.45	765.161	1097.42	810.968	4181.94	1547.26	2340.16		2630.32	7574.68	809.355
	436.129	1659.52	520	501.613	613.71	871.129	922.258	1913.71			2977.9	1238.87		3890.81		1107.1	393.387	471.452	581.774	995	469.032	945.484	1026.61	1673.71	1675		3097.74	9062.58	4190.97
	621.774	622.581	889.194	790	927.581	860.645	944.677	928.226			6127.74	2316.94		505		943.548	232.581	742.581	823.71	733.548	898.871	913.71	1488.55	1395.65	1266.94		1477.1	4355.97	4899.84
	532.097	575.645	755.323	978.71	868.065	1006.29	1193.55	229.839			2346.61	1242.58		1225.81		1470.65	344.677	572.581	1473.39	649.516	744.839	827.097	246.129	1737.26	3566.13		3839.84	4978.87	5394.19
	848.226	442.581	1099.68	1327.9	741.935	737.258	412.742	1152.26			3800.16	7925.16		1600.32		801.774	967.419	610.806	567.581	805.806	949.032	812.419	1824.52	1362.1	189.194		2632.26	1439.52	5489.68
	464.194	590.484	965.968	442.903	948.71	1327.9	424.516	1848.71			2990.97	8044.35		3385.16		834.516	515.484	586.774	449.516	763.871	804.677	866.935	2479.19	1781.45	2325.16		1585.65	1195.97	4178.55
	453.387	661.29	302.097	371.452	1154.68	1208.39	574.032	1525.65			3728.06	1569.52		3691.94		709.032	583.387	430.968	548.71	786.129	706.613	849.677	2356.45	1054.19	2025.32		7229.19	2537.58	3564.84
	607.097	1468.39	1659.35	394.677	639.839	2447.74	373.387	771.774			1985.16	14221.5		1527.26		689.194	541.452	606.613	633.065	912.742	698.387	852.419	2157.74	1070.81	3332.74		1609.52	1565.97	4729.35
	1039.19	702.742	247.742	586.935	592.742	1135.48	645.645	1175.65			2667.42	5639.52		2486.94		1476.77	572.258	690.806	551.129	735	630.645	1037.9	1718.23	1122.1	2044.52		2893.87	1207.74	4369.84
	475.484	802.903	534.839	463.387	1336.45	1475.32	1067.42	500.968			3028.55	7326.29		849.032		533.71	289.677	1315.48	526.774	767.097	568.871	998.226	2596.61	720.323	3478.71		3773.06	7220.81	2817.1
	548.71	1413.39	448.226	912.258	1060	1552.58	1196.61	286.613			2780	4496.61		2217.9		782.581	489.355	562.581	486.935	820	716.935	1190.16	1198.87	1348.23	1620.81		2935.48	1284.84	2994.52
	1253.55	1398.39	557.581	1269.03	746.935	1263.23	512.742	667.581			5107.58	5164.35		686.774		745.161	531.452	849.677	768.71	1076.29	1731.94	965.484	2149.84	1212.74	3725.65		3139.35	8298.71	1292.42
	1297.42	701.774	856.29	1941.29	824.839	1977.26	1363.06	3921.29			442.097	1015.65		4876.13		972.903	509.516	735.161	720.806	747.581	539.677	1226.94	1651.13	1368.06	2917.74		3068.55	3036.94	1692.26
	455.161	722.097	527.742	512.419	842.581	1365.32	281.452	704.516			5369.68	3529.19		1798.39		640.645	420.161	821.935	666.613	1707.26	914.516	1291.77	2727.1	383.226	3541.29		4353.23	4316.77	1713.06
	1107.74	679.516	674.032	956.129	669.032	1068.39	903.871	2940.81			2063.71	5370.32		4905.81		673.871	415.323	498.548	555.161	727.742	805.484	909.194	675	351.129	3819.03		2713.23	1527.42	2869.03
	1143.23	1218.39	553.226	568.548	740.968	724.839	485	88.3871			2076.77	7506.13		986.774		883.065	368.065	619.516	602.419	873.226	877.581	1100.97	981.935	638.226	1593.55		1018.87	11110.5	1012.26
	1125.48	653.226	390.806	859.194	874.516	781.452	881.613	4070			2069.03	3900.16		1386.13		1270.81	356.452	716.613	1716.29	868.387	598.71	1044.03	999.677	493.871	3292.9		3559.19	4818.39	1466.45
	1601.77	809.355	1085.32	1015	714.677	2320.48	1311.61	5169.84			2786.61	1497.58		1235.16		841.129	421.129	1376.94	735.645	871.129	599.516	1016.94	996.613	879.194	2538.71		2746.29	11589.2	2871.45
	632.258	721.129	1394.68	394.194	1255.32	1716.94	258.548	3010.16			5334.68	2055.16		3641.13		1187.74	498.226	881.613	587.581	620.968	987.742	958.71	3163.06	931.29	4129.68		1437.1	3235.16	10100.3
	475.645	522.581	392.903	459.839	631.129	1710.81	785	2066.94			1857.58	5509.68		1400.32		613.065	574.194	513.548	902.903	854.677	664.677	1083.23	1782.1	690	3979.52		4192.74	6570.32	1859.84
	576.613	698.065	1076.29	885.806	799.516	1690.65	1003.87	2400.81			1734.68	1539.19		3538.55		519.839	324.677	679.032	805.645	653.226	795.645	1060.81	1430.65	2446.77	1194.35		2869.35	1778.39	2437.26
	1261.29	1161.61	733.065	985.968	650.968	691.774	555.323	3232.74			4267.9	1086.45		1735.48		828.065	849.032	1070	562.419	690.806	1430.48	1188.87	1826.13	1659.68	5287.9		1406.13	5824.68	1998.23
	459.032	592.097	472.258	1120.32	563.548	650.484	580.968	3125.97			1468.39	1095.81		2655.16		567.258	630.968	1269.68	781.29	1459.52	538.387	1107.58	1750.16	3216.45	2652.42		146.452	4268.23	3747.26
	1825.16	804.839	1241.13	588.387	710	428.226	703.548	2969.03			4210.32	1406.45		4625.81		667.903	1142.9	702.097	575.323	761.774	839.355	766.129	2221.29	516.452	2624.52		1845.65	1075.97	4713.87
	387.742	651.613	1204.52	1015.16	703.387	459.032	414.355	2371.13			1940.65	874.355		2026.94		656.29	1033.23	713.871	730.161	584.516	624.032	795.968	3294.68	1451.29	4838.23		2202.58	1085.81	1777.1
	1106.77	985.806	519.355	248.548	763.548	657.258	593.065	758.548			2439.84	2442.9		2406.45		1106.77	300.161	667.097	645.484	627.258	1416.13	1068.71	1120.81	1642.9	359.839		701.613	439.032	1995
	1804.19	505	426.935	1468.23	559.194	701.935	469.516	4139.03			1588.71	4117.9		1586.13		782.258	508.226	723.387	755.161	863.71	1399.19	1275.48	895.323	713.548	948.387		2738.23	592.903	3988.23
	1268.87	597.581	1182.58	939.677	802.419	768.387	423.226	1492.74			4601.29			1422.26		529.032	357.097	741.613	649.032	788.871	734.032	1244.52	2046.77	833.065	1652.1		2923.06	1159.68	465.484
	528.387	916.452	907.258	356.613	579.516	724.194	428.387	2405.32			2651.45			2111.13		810.161	504.839	728.226	451.129	818.871	736.452	1074.84	2539.52	791.774	2665.81		5560.32	806.613	3089.03
	465.323	1288.71	464.839	838.71	658.065	618.871	544.194	2188.87			2162.1			2137.42		863.871	603.226	595.161	625.323	729.355	367.097	1349.68	753.387	837.258	3827.58		8280.65	1174.19	2539.03
	989.839	959.355	974.355	637.097	1203.39	576.129	414.194	755.968			2559.35			2662.1		760.484	1074.03	663.871	624.032	723.71	598.71	1344.35	5115	111.129	3280.16		3128.39	1319.03	5451.13
	659.677	1503.71	823.548	873.871	759.516	664.516	738.71	1277.42			1348.23			2194.35		619.516	440	1308.23	630.484	741.935	784.194	994.677	3367.74	1306.94	2847.26		2485.32	2454.35	6619.52
	1645.81	1677.9	850	712.742	652.903	687.742	397.097	1988.23			4260.65			2093.06		506.29	557.742	762.581	570.323	650.968	814.839	1088.55	1743.87	1092.9	4999.84		1105.65	1179.52	3534.03
	1321.61	793.71	376.29	1269.35	446.129	1458.87	1275.32	1603.39			3382.1			1832.74		902.903	554.032	620	599.194	596.29	583.871	830.161	1068.55	915.323	3056.94		2920.16	1696.45	8215.32
	1046.29	729.194	1185	1020.65	625.484	458.548	1083.06	2086.45			2342.42			3195.48		647.097	422.581	637.419	451.29	530.645	698.226	1346.45	195.323	876.452	5156.45		2721.45	5128.06	1759.35
	605.323	692.258	1260.48	370.323	602.581	607.742	880.645	2399.03			1941.29			2002.58		1540.48	675.968	540.161	616.774	742.581	1388.55	970.806	1390.16	774.355	2134.35		871.613	4977.9	3648.06
	560.161	1472.58	558.226	1427.74	869.194	906.29	570.484	4678.55			6612.26			2656.94		899.516	1116.77	628.548	664.516	1141.45	1327.26	962.258	1089.35	908.548	2636.77		558.226	1200.32	2306.29
	615.484	830.161	559.194	560.806	691.452	725.323	427.581	1239.03			1817.58			2984.68		1378.23	336.613	1281.13	745.323	615.323	617.903	1175.81	1866.13	1350	2155.65		1155.32	946.29	2759.52
	595.806	805.161	969.194	532.419	938.065	810.484	944.516	4420.97			6088.55			3580.48		752.903	489.839	815.645	555.323	715.968	1259.19	1064.68	3945.48	748.065	983.871		1101.45	1025	4465.81
	580	1344.68	323.871	509.839	1503.23	637.581	858.871	605.806			1101.94			2691.61		1334.52	581.29	769.677	599.677	464.677	1584.03	1283.87	1414.68	161.129	1020.16		1088.87	821.935	4972.1
	619.516	1153.71	1239.52	569.032	481.935	497.258	575.968	498.387			3589.19			5735.48		933.71	528.226	1193.39	570.645	713.226	668.548	1253.87	919.355	1041.13	755.323		2071.77	931.29	1603.55
	500.968	654.839	1026.61	982.903	766.935	605.323	335.645	2041.94			10413.1			3416.61		947.581	551.29	1225.16	456.613	530.484		1125	1408.55	509.194	1413.55		1068.87	302.903	1690.16
	629.839	667.742	321.29	260.806	670.484	741.774	548.871	1329.52			4184.68			8503.71		689.677	579.516	845.645	492.097	627.903		764.516	781.935	382.903	548.548		1065.97	1095	3290.81
	1080.16	507.903	441.935	1043.39	634.839	615	541.452	1603.39			7999.84			8003.39		717.903	1122.74	562.581	509.839	410.968		1270.65	3476.94	4852.42	816.29		2225.48	2060.16	8069.52
	1360.97	812.903	426.613	1032.42	792.419	561.29	401.129	2365.97			4563.23			2188.39		624.355	549.194	592.097	482.258	858.71		966.774	1470.16	2025.81	1164.03		324.516	2117.26	6189.03
	545.968	1401.94	1050	433.387	758.387	485.484	993.71	2099.52			2549.52			4203.55		762.419	660.161	1135.97	568.71	533.065		966.452	1666.94	1289.35	331.129		1922.74	247.581	2616.77
	560.323	1225.16	890.968	622.903	655.323	650.806	375.484	2214.35			3729.52			6199.52		674.839	589.516	515.484	761.452	565.323		910	6007.42	2123.55	999.194		654.194	2640	3221.29
	774.194	983.387	452.742	392.742	1535.65	683.871	585.645	2134.19			1056.77			10767.7		667.903	602.742	618.548	565.806	814.677		903.226	2152.74	2433.87	607.419		774.194	1797.9	2904.68
	652.419	1018.06	405.968	498.871	482.097	1074.52	1089.68	1386.29			1487.42			19859.4		740.323	407.903	575.806	594.516	591.774		893.871	697.419	2520.16	470.323		998.065	2503.06	323.871
	1385.16	1218.06	856.452	829.516	623.548	760.645	516.774	1242.42			1209.03			5955.32		537.581	769.194	502.258	604.355	485.323		1319.19	1810.97	2705.32	1095.48		1013.87	499.355
	480.323	915.806	400.323	538.71	519.677	677.258	504.677	2237.26			2436.45			6100.65		722.258	475.806	674.516	615.968	505.806		1100.32	3471.29	418.548	807.419		2216.61	533.065
	521.129	758.065	1407.42	421.613	416.452	821.29	886.29	1253.23			3363.23			4052.42		761.129	335.806	907.581	645.161	529.194		1010.81	4315.65	202.258	885.323		2163.06	455.484
	624.032	699.355	562.903	406.29	512.258	791.129	508.548	1164.84			2691.77			4459.68		744.677	785.161	626.452	786.29	846.774		1205.32	2272.1	566.452	527.903		1158.39	279.032
	807.419	521.29	479.194	1123.23	703.71	599.194	387.258	829.194			1167.42			4834.84		526.452	816.452	874.355	690.968	431.29		1134.19	2523.87	321.29	1285.32		1205.81	483.871
	1327.9	1507.9	980	311.774	1002.74	644.355	369.516	3487.1			966.29			8798.39		626.29	535.645	509.839	380.645	583.71		1260	1542.9	2392.74	411.129		1088.55	655.645
	1242.58	1456.61	1122.1	398.226	544.032	593.387	444.677	2302.58			3414.84			12174.4		724.839	385.484	725.645	440.161	554.839		1172.26	2243.39	2276.45	450.645		2125.81	1464.68
	1320.32	1566.13	1252.9	996.774	560.806	564.355	1129.84	6047.1			4214.03			3655.48		750.968	442.097	640.161	597.258	512.419		884.677	2757.26	1181.94	1130.48		1121.45	1396.29
	479.677	632.258	368.871	586.935	588.226	941.935	1089.35	3241.29			2223.39			5235.65		1442.42	374.516	1113.23	868.71	625		1241.29	3052.1	1084.35	470.323		802.581	1218.06
	487.258	1075	841.452	1309.52	728.226	695	507.258	6038.55			7131.45			1301.77		621.452	446.29	636.129	1232.42	755.645		906.452	888.387	400.968	209.355		2121.61	2697.1
	950.806	1244.35	882.742	546.452	638.387	722.742	425	1406.13			4715.16			2561.45		1349.19	1152.74	1014.19	661.613	598.548		1074.52	1884.68	343.871	1044.52		2274.35	1513.55
	1099.35	758.871	672.581	341.129	785.323	453.548	528.71	1705.97			7167.1			3289.03		1281.61	449.677	564.355	543.871	556.613		1165.97	2567.74	2941.29	280.323		809.516	1003.06
	489.032	769.677	1595.32	429.839	940.484	631.29	671.129	842.742			3645			6895.16		760	1147.1	707.742	981.29	681.935		1113.87	3436.94	1368.23	396.935		1462.9	518.226
	1034.03	571.613	1051.45	1262.42	508.548	664.032	983.548	1097.1			9163.87			1521.94		806.613	558.226	606.129	600.161	542.419		1087.1	916.613	2542.74	1212.42		1150	3038.23
	478.871	1393.23	375.645	350.968	597.258	506.613	1143.23	1891.13			3837.9			3486.29		766.129	571.935	789.032	695.323	580.161		954.839	2104.03	2387.9	600		1725.48	3970.81
	583.226	732.097	422.258	392.581	1480.48	253.548	361.29	415.484			9458.87			1757.42		1252.1	1065.32	775.645	520.161	602.903		1102.58	5374.84	2721.29	594.355		846.613	420.806
	1223.87	758.548	683.387	540.968	879.516	606.129	1195.32	1123.39			3426.13			5497.74		520.323	669.516	816.613	1201.13	765.968		855.645	1035	3665.16	983.71		1495.97	1206.45
	676.613	805	358.387	1044.19	718.71	899.194	639.677	1353.55			1595.65			1353.06		585.323	461.29	864.032	360.323	546.935		824.677	761.613	2255.48	503.548		1027.58	1526.77
	495.484	618.548	559.032	469.355	704.839	867.258	1164.84	1829.52			2593.87			2258.23		714.032	522.419	708.871	706.613	783.226		993.065	1375.32	1615.16	996.613		2700.48	3619.03
	1447.74	547.742	461.29	509.355	1838.39	649.677	462.258	2021.13			3239.19			1318.87		2002.9	565.968	741.29	630.323	559.032		1041.94	873.065	1881.13	787.097		1008.71	1549.52
	1409.68	818.065	197.742	1190.65	1271.61	715	1256.77	3129.84			4108.23			6366.77		754.032	1061.77	1169.68	580	593.871		854.032	923.548	2185.32	424.032		3196.45	2784.03
	612.258	686.129	196.613	1023.71	534.194	626.774	485.161	1369.68			2223.23			6267.58		846.129	469.677	1043.55	840	754.032		1146.29	403.226	847.742	470.645		1049.35	2806.77
	529.839	851.29	1214.52	1338.71	716.129	461.129	589.516	868.387			2571.61			5456.29		630	508.548	822.258	632.097	503.871		1102.42	291.935	915.161	561.129		1027.58	4775.65
	914.677	1311.13	496.452	946.613	1213.87	708.871	649.355	1335.16			5118.06			2119.68		841.129	303.387	842.742	835.323	625.645		957.742	1383.55	906.452	1292.26		1015.81	9759.35
	603.71	903.871	497.419	244.839	909.194	888.871	1344.52	1257.74			3517.58			1244.35		1515.16	460.161	1080.16	573.226	1814.19		900.161	1124.35	908.387	491.774		881.935	4911.94
	479.839	1073.87	1169.03	989.032	427.903	804.194	485.323	1567.9			2299.19			3524.52		1276.13	363.065	819.677	580.806	647.903		1127.1	1655.97	2482.1	424.355		828.226	1762.1
	1335.81	584.194	1367.1	1123.39	748.548	817.419	390.968	2757.42			3268.06			1948.55		880.161	717.903	890.484	575.645	798.226		1264.52	1492.26	1921.61	514.839		1195.48	764.839
	1508.71	745.645	1013.87	1298.39	832.419	589.677	405	3120.16			3061.45			1427.74		888.871	317.581	1004.52	846.613	561.129		1096.94	981.129	2320.81	401.452		2167.74	791.613
	974.677	990.806	836.29	541.452	880.161	741.613	464.516	2711.77			3020.97			5339.19		1208.71	560.161	1005.16		615.968		1247.1	541.935	2359.19	273.387		1591.29	5785.97
	1334.35	822.742	977.581	980.484	643.065	740.806	333.871	2210.65			6903.87			7549.35		939.355	549.194	775.645		608.226		985.323	645.968	1390.16	1074.19		1959.84	6848.87
	1232.74	1053.23	506.613	245.968	822.258	827.742	643.065	2808.06			2539.19			2646.29		624.516	680.323	1922.74		693.226		1324.84	278.71	894.032	975.484		808.226	3074.19
	875.484	738.065	454.677	940.645	640.323	801.613	429.516	1749.03			5366.13			2826.45		1648.06	187.419	1113.71		517.419		1000.65	807.581	1680.65	943.871		903.226	3619.03
	1053.39	732.581	614.355	582.581	744.194	675.968	401.613	3362.1			2088.06			2415.65		594.355	373.548	559.516		391.29		1133.39	1869.19	2386.94	433.71		1555	1322.26
	1040.32	555.968	1393.39	675.645	601.29	890	940	2388.06			2699.35			4086.45		663.71	468.871	932.903		794.194		908.548	566.613	2510.32	803.548		1227.9	2863.87
	959.516	1226.45	930.806	911.129	680.645	774.194	557.419	2667.58			1274.35			3057.74		1225.97	497.258	892.097		725.645		906.613	587.258	3544.52	525		1036.13	2332.9
	630.161	513.871	390.968	422.419	511.935	1541.61	540.161	4257.1			6528.23			334.516		790	485.968	1355.81		686.774		615.806	919.355	1845.16	507.419		1226.61	2654.52
	3511.29	801.774	1123.23	877.258	660.968	774.677	1100	2382.42			1517.58			7206.13		1056.45	425.161	583.065		639.516		305.806	1617.9	2771.94	387.581		1249.19	7928.23
	1194.52	1105.81	1278.39	420.484	584.355	641.935	428.387	3215.97			3009.35			1581.13		1349.19	519.194	732.419		722.097		1065.16	872.903	2629.68	959.194		919.516	3019.84
	1251.61	692.097	822.903	1194.19	1243.71	856.613	435.968	3473.71			6095.97			3257.26		583.548	1017.1	645.806		834.032		702.903	948.71	1811.77	462.742		1055	2169.19
	1246.77	580	828.387	1010.97	786.774	769.032	505.645	8303.71			4127.42			2542.74		1356.13	585.161	756.129		589.355		235.806	630	5885.32	838.871		855.806	4344.68
	923.871	1403.06	963.226	1079.68	1064.68	685.806	648.387	3224.84			5452.58			2915.65		873.871	267.419	849.839		720		679.194	1364.03	2837.58	788.548		1371.13	8440.65
	957.419	774.516	1339.68	318.71	1255.48	759.839	428.548	5772.26			1321.45			2152.1		706.774	573.226	551.452		661.452		519.839	1730.97	1471.13	344.032		1362.1	2509.84
	1126.61	1585.32	333.387	975.645	828.871	970.323	763.065	3074.52			976.935			1026.94		686.29	401.129	1064.84		372.097		895.968	593.548	4368.55	920.161		825.323	2142.42
	1642.58	689.355	1068.39	550	891.452	1006.61	921.452	7237.9			2209.03			2468.23		1463.55	225.161	500.323		599.355		1014.19	1654.52	3908.71	880.484		1405.48	2313.23
	805.323	910.161	456.613	783.548	1450.65	1530.81	752.903	632.903			692.581			2454.68		796.774	627.097	714.032		710		499.677	1331.94	3894.84	983.387		865.645	3630
	709.032	1019.52	765.645	1352.42	993.871	1011.94	567.419	2234.68			3141.94			2400.65		645.645	681.29	1150		731.129		907.097	1880.81	2508.71	1011.13		885.161	3096.77
	571.29	1505.32	410.968	340.968	830.323	968.226	1162.58	995.968			3160.32			3955.16		1595.48	325.806	827.258		809.032		956.452	697.419	3489.52	1189.03		836.774	229.516
	603.226	675.161	441.29	392.258	702.903	671.774	991.774	1895.16			4723.55			1595.81		811.613	499.839	887.581		476.935		854.355	764.839	4344.35	446.774		985.484	1910.97
	613.065	716.613	154.839	221.129	1403.71	1024.52	1161.13	3510.81			2626.13			8611.61		1462.42	430	1040.81		697.419		816.613	1062.58	5694.03	1279.52		1283.23	1651.94
	809.677	1707.42	1205.97	1280	1250.48	924.677	469.032	1570.81			3030			5199.68		547.419	398.548	1620.16		547.581		754.516	644.194	4229.19	451.774		1262.42	2872.26
	1272.26	1290.97	543.871	532.581	743.71	529.032	952.903	3669.68			1794.03			4232.9		863.065	455.161	1018.23		472.581		773.548	941.935	7745.48	1316.45		1096.29	6046.29
	820.484	719.516	540	782.258	646.613	757.097	383.548	4455			3605.48			6051.94		730.161	956.29	743.065		730.484		721.129	955.161	4731.77	540.484		1274.52	6561.77
	906.935	614.032	1140.48	1181.61	732.581	408.065	406.29	3342.9			6361.13			4791.45		744.839	608.065	839.516		913.387		824.516	1636.94	3694.52	972.903		614.194	3104.03
	533.387	770.323	1031.45	487.258	584.677	623.065	495.323	1639.19			1060			5420		954.839	494.355	1542.42		639.194		810.968	919.194		1325.32		821.129	1663.71
	1211.13	917.258	1305.48	1019.52	1089.19	415.323	462.581	1570.32			1700.32			2698.71		693.226	474.677	841.29		685.968		938.871	1145.32		851.774		1055.81	1161.29
	1390.65	689.516	1256.77	404.677	577.581	508.871	293.871	971.129			3653.55			2977.42		787.581	572.419	663.548		597.419		725	1440.81		697.903		447.903	4593.23
	605	1149.52	1072.74	1010.16	1028.71	684.839	1005.65	132.742			3435.16			2420		1285	547.419	778.871		865.323		857.903	1275.97		1040.48		667.581	5105
	415.484	951.613	886.129	517.258	461.452	893.387	543.71	1424.84			3656.94			1872.26		821.452	455.484	1002.1		678.226		808.065	802.258		1357.74		2361.61	878.226
	544.355	908.548	1074.03	672.419	849.355	319.355	801.935	4035.16			1610.97			3444.52		1262.9	511.129	1052.1		591.774		727.903	1180.32		410.161		2203.55	938.226
	1006.45	1129.52	540.323	343.871	718.548	1248.55	500.161	1304.03			1720			9051.61		684.677	290.806	1010.81		558.71		632.903	745.323		2277.26		2552.1	1002.1
	1056.61	595	743.065	1108.71	972.903	657.258	370	4681.94			3924.35			2145.32		1245.81	407.903	1937.42		813.387		899.355	966.129		907.097		1848.23	1570.81
	925.323	915.484	578.548	1129.19	606.29	388.871	522.258	1026.77			3282.9			4620.32		1739.35	645.806	750.484		753.871		760.968	1330.48		930.968		726.613	2907.1
	1180.32	720	804.839	1201.45	571.29	1387.1	496.935	2711.77			3144.52			1648.55		740.645	935.806	831.452		738.548		614.194	770.968		334.032		1080.97	3477.9
	1390.48	740.323	941.935	1163.39	703.548	737.742	324.516				1954.03			1394.84		942.581	310.484	880.484		1669.68		685.161	1803.71		260.161		1102.9	6749.84
	597.742	675.323	1689.19	530.968	1375.16	587.097	313.548							6616.45		541.29	426.129	1055.81		749.677		549.516	625.484		431.129		1135.32	2262.9
	431.613	825	1149.68	386.29	1653.71	521.935	1046.29							2688.39		708.226	1217.26	788.871		415.645		809.516	1344.68		1076.45		1344.52	3205.16
	1179.68	727.419	1018.87	1116.45	1041.29	1415.48	530.645							4402.42		948.226	451.452	702.258		829.516		562.742	586.452		784.194		731.129	2533.06
	1508.06	1391.13	1215.48	973.548	523.226	1213.23	1062.74							2763.87		1252.42	512.258	968.226		587.258		662.097	917.903		619.355		1125.32	4967.1
	1021.45	1365	368.226	384.194	812.581	338.387	908.387							1221.45		611.613	567.419	870.161		425.161		818.548	1657.1		427.258		1317.26	6894.52
	629.839	656.613	900.323	795.323	282.097	693.387	956.613							6097.42		638.065	202.742	1023.06		785.323		660.968	716.29		820.161		1119.35
	1305.32	1444.35	1019.52	1432.58	454.839	1001.61	534.516							2456.45		720.645	375.645	1051.13		486.774		746.129	876.29		1122.42		1920.97
	501.935	695.323	1056.61	406.613	1229.35	1484.84	792.581							2929.35		1533.87	1060.48	1039.19		628.548		887.581	260.161		1213.71		1058.87
	389.355	1502.1	1197.1	1409.03	805	544.677	372.903							1371.61		693.065	622.742	957.903		806.29		1185.81	898.226		943.387		811.935
	395.968	1314.35	1656.45	1204.35	475.484	505.484	576.129							11138.4		518.387	552.742	767.581		539.677		613.548	1707.9		588.226		978.065
	1354.35	925.645	1163.06	1327.58	435.968	637.903	454.355							12911.8		1181.61	668.226	808.387		731.935		723.548	891.452		1058.06		3104.19
	361.29	763.71	1229.84	1360.97	1404.03	1335.48	538.065							3883.87		1488.71	584.355	1529.03		859.032		836.613	1388.71		520		1646.77
	1493.71	515.968	1483.55	1013.55	900.161	570.645	1212.1							3730.65		625	643.548	933.065		581.452		771.613	973.71		889.194		1100.81
	996.613	696.935	1502.1	497.742	394.194	638.548	746.613							15270.8		980.645	716.29	1546.94		667.903		477.258	801.935		755.323		1161.45
	1094.35	1211.13	653.548	507.581	359.355	573.71	1071.45							2978.23		628.387	1131.61	844.355		769.032		932.419	1214.68		1099.68		1139.52
	589.194	829.677	625	991.774	853.226	644.194	558.871							10424.7		1315.97	485.161	765		512.581		884.194	538.065		965.968		773.387
	1097.9	591.613	889.032	969.355	835.323	517.581	644.677							5660.16		379.194	649.839	552.903		634.032		817.581	1306.45		302.097		1315.81
	580.968	1293.55	2964.03	485.645	429.677	1769.19	405.968							8866.77		1252.26	522.258	952.258		1033.39		1030.97	192.742		1659.35		1088.87
	1207.26	1322.1	568.065	502.419	1348.23	559.839	440.968							4757.26		896.452	525.806	757.742		572.419		1070.81	1975.65		247.742		1019.84
	1301.45	503.71	1610.97	1022.42	404.194	608.226	493.065							5963.06		1511.45	638.548	812.419		703.548		941.613	823.065		534.839		1394.52
	557.581	768.387	1485.81	1233.55	522.742	528.871	448.387							2923.55		1572.26	682.742	726.935		675.484		725.806	1720.81		448.226		1981.13
	1273.39	904.677	1478.71	950.645	1184.35	574.516	602.903							5854.03		1349.68	879.516	434.194		774.194		610.323	658.548		557.581		1214.03
	446.774	480.323	1663.39	1044.84	1143.55	539.839	542.742							3569.52		919.032	459.194	424.355		603.226		883.871	1349.52		856.29		1039.52
	1337.74	671.452	1554.84	487.258	1048.71	741.613	993.548							7410.32		614.194	921.129	668.548		657.258		727.097	804.032		527.742		898.387
	1127.58	816.129	1214.84	1255.97	367.097	1195.97	1122.26							6715.48		1425	565.484	910.968		599.516		754.194	426.774		674.032		1240.32
	1280.48	327.581	1174.52	478.71	438.065	842.903	301.774							4106.13		1475.48	647.742	718.548		528.71		928.387	577.581		553.226		1292.9
	595	820.645	1913.06	496.774	482.903	1404.19	391.774							2446.29		823.871	715.645	885		398.065		739.194	641.129		390.806		1226.61
	1440.97	467.903	1468.71	2947.9	501.452	1495	1041.45							6533.23		764.839	571.452	1177.42		467.581		748.548	773.71		1085.32		915.645
	1093.23	357.419	1426.29	2000.81	461.774	579.516	1173.06							2681.61		570.323	771.129	1298.71		582.581		807.258	810.645		1394.68		900.806
	1082.26	635.645	1183.06	539.677	892.097	1364.52	989.032							2735.16		1169.84	700.645	812.419		720.968		693.226	514.032		392.903		846.613
	546.29	325.323	508.226	551.129	519.516	716.613	1010.32							6233.23		807.097	536.129	1300		497.903		635.484	944.839		1076.29		1124.03
	1149.84	469.677	1116.13	420.968	462.742	688.226	451.129							6110		826.613	512.581	1001.61		611.935		897.742	1264.19		733.065		2324.03
	548.548	1431.13	1089.19	1054.03	1173.71	710.323	1268.23							6500.65		818.387	677.742	587.903		982.097		565.161	1020.65		472.258		910.645
	1183.87	710.645	845	534.677	551.129	595.645	367.097							2097.74		818.387	713.065	650.645		719.677		900.161	3637.1		1241.13		1240.32
	1090.48	1154.35	1414.52	700.968	356.613	409.839	709.194							4107.26		1071.77	510.484	546.129		607.097		777.097	918.71		1204.52		443.065
	883.548	919.032	268.387	481.129	1035.65	1254.68	557.581							2941.45		742.581	525	705.323		769.516		860.968	1364.35		519.355		1431.45
	1260.65	1470.97	1567.9	612.258	936.935	641.935	575.645							4211.77		780.645	738.871	1445		608.871		715.645	801.935		426.935		1261.61
	1171.77	646.935	1169.03	612.258	427.742	524.032	558.065							5337.42		875.806	668.71	490.968		675		881.129	1920		1182.58		2146.29
	318.871	717.903	915	422.097	476.129	612.097	939.355							4132.58		768.71	700.161	604.355		704.677		711.613	1734.03		907.258		5535.81
	1093.23	1277.26	941.452	485.645	918.871	452.742	999.032							3288.55		830.645	763.065	1550.16		768.871		1022.9	899.677		464.839		1704.35
	669.839	430.484	674.032	622.419	449.032	673.387	479.677							2145.81		482.419	588.871	851.774		641.774		932.097	1752.58		974.355		884.032
	523.387	1400.16	1052.1	711.613	1030.16	492.097	1005.65							2625.32		862.903	550.806	811.29		525.968		771.129	1595		823.548		1335.65
	1903.39	1492.1	1253.06	1306.61	1002.74	1142.42	360.323							2091.94		873.226	618.387	762.419		642.742		1607.1	1676.29		850		2217.1
	1006.45	1485.48	300	1292.42	1021.61	551.129	572.258							2314.35		830.323	743.548	978.71		672.742		685	1428.23		376.29		4839.68
	400	1119.84	1290.48	1312.26	919.355	1522.1	1034.03							7089.35		574.194	746.29	980.968		408.387		644.677	1857.42		1185		470.806
	539.355	816.129	1039.52	1302.42	1086.77	487.097	1078.55							5732.42		1144.35	487.419	1083.87		433.71		698.065	331.129		1260.48		1568.39
	591.452	1158.55	412.581	1465.97	385.323	463.71	514.677							2789.84		1294.84	857.097	627.419		578.387		810.323	1388.39		558.226		178.871
	1438.23	1205.81	553.71	524.032	280.484	1096.29	394.839							5940.65		750.968	891.452	837.581		603.871		872.742	2192.74		559.194		703.871
	1369.52	651.935	420.968	735.161	983.871	454.355	874.677							698.226		696.935	618.871	635.323		729.194		682.097	1264.84		969.194		799.032
	1113.71	580.968	504.839	664.194	829.839	877.097	1061.77							2361.61		912.742	528.387	926.29		892.903		707.258	691.613		323.871		3378.39
	898.548	772.903	554.839	1246.29	290.161	708.548	1009.68							7350		1428.06	870.161	1049.68		733.871		564.677	1799.03		1239.52		4092.74
	991.129	594.355	1237.26	397.581	590.484	547.419	513.71							3937.9		1002.58	817.581	2014.68		772.258		710.645	1173.06		1026.61		4491.29
	1259.19	733.387	270.645	1394.68	824.839	546.452	479.355							2072.42		1384.19	526.129	938.71		738.226		734.677	1451.94		321.29		810.806
	1249.52	456.452	990.645	440	621.774	571.129	372.258							2075		887.258	620.161	920		516.452		888.387	382.742		441.935		1524.19
	377.581	524.677	957.742	549.032	385.645	1179.19	461.774							2539.84		569.355	497.419	968.71		797.258		743.71	314.839		426.613		976.613
	630.806	1237.9	1213.23	1482.58	471.774	638.226	828.226							5604.19		972.097	630.323	1414.35		482.742		296.935	954.032		1050		2249.52
	415.161	1420.81	488.065	616.452	885.484	387.258	999.032							7977.9		984.194	545.806	798.871		637.258		742.258	1010.81		890.968		1522.26
	1473.39	682.742	417.258	749.677	392.258	483.226	514.839							8662.58		723.226	1053.87	1335.16		605.484		726.613	1977.58		452.742		1494.84
	548.71	725.645	913.387	1283.23	430.161	524.839	1134.52							26699.2		935.806	700.968	800.645		642.903		958.871	1625.81		405.968		1585.97
	497.258	1464.19	1660.32	843.065	947.581	740.806	470.484							6936.61		1500.16	800.323	1450.81		666.935		606.935	1722.58		856.452		3695.97
	401.613	1488.06	2083.55	426.935	421.129	871.129	894.355							5619.35		501.452	509.194	804.516		752.581		197.581	855		400.323		1325
	662.742	750.161	1734.68	2438.06	420.968	1036.45	483.065							7760.81		684.839	548.71	1029.68		689.677		1465	1228.23		1407.42		5156.45
	999.677	1189.35	1096.45	637.097	605.968	663.871	1294.03							6383.06		615.806	736.774	752.419		619.677		851.613	1087.9		562.903		3254.03
	518.226	515.806	1100.97	617.581	440.161	744.032	1656.29							11213.2		646.774	583.71	1145.32		644.839		741.613	216.452		479.194		733.871
	1057.1	1276.94	474.839	639.194	863.71	619.839	632.742							8665.16		727.097	920.968	674.516		779.677		775.161	1786.61		980		1653.06
	1318.06	1042.1	570.968	687.258	442.903	604.677	1019.68									1436.94	797.097	750.968		446.613		1046.29	1900.32		1122.1		6837.74
	996.129	639.355	1352.74	1099.35	855.484	450.806	352.742									1655.48	607.903	930.645		556.774		809.839	1882.1		1252.9		765.323
	606.774	1070.81	1521.45	605.968	399.355	516.29	503.871									1378.06	469.839	737.581		331.452		703.387	311.613		368.871		2583.39
	1156.13	729.355	3319.19	837.419	1319.84	748.871	376.29									595.806	887.419	646.29		564.516		928.387	3150		841.452		4780.16
	527.742	992.742	1299.52	673.548	559.516	458.065	469.032									718.871	1607.58	562.581		775.323		739.194	314.516		882.742		3645.32
	1348.55	665.806	1643.39	332.419	681.452	870	457.419									572.419	658.065	671.613		467.258		903.226	251.613		672.581		339.839
	915	517.097	1029.03	564.032	401.129	1225.97	1028.39									625.645	459.516	601.613		754.032		725.484	971.29		1595.32		3116.29
	1015.32	1246.13	432.097	749.839	1054.19	822.419	567.419									1296.94	656.774	891.129		581.129		841.129	541.935		1051.45		797.258
	516.29	696.452	1096.94	722.742	450	665	1335.81									624.516	500.161	792.097		528.226		967.742	2039.52		375.645		2085.81
	638.387	764.194	495.645	510.806	994.355	603.871	939.677									610	727.581	498.226		472.903		987.258	551.129		422.258		2993.55
	1153.23	1614.19	1072.9	929.032	489.677	579.839	335									1561.29	763.548	849.355		630.484		767.742	1130.48		683.387		2788.71
	1115.16	795.484	1172.74	892.581	534.194	620.806	574.839									1553.71	734.355	605.323		608.548		672.419	943.548		358.387		887.419
	597.581	819.194	1069.68	447.903	986.613	542.903	962.581									712.258	605.645	437.419		563.71		748.548	1320.81		559.032		6055.81
	1068.87	869.839	1190.16	459.355	487.097	738.71	426.129									857.903	908.065	532.258		523.548		899.355	1018.55		461.29		1709.35
	1163.87	1318.55	1023.71	628.387	369.194	515.968	1209.84									710.161	814.194	768.871		446.29		872.258	425.484		197.742		2587.42
	564.516	479.032	698.065	502.097	485.645	587.581	1063.39									785.806	595.645	686.452		652.903		838.71	529.355		196.613		1657.42
	472.419	397.258	1097.74	511.129	475.323	1112.74	421.613									865.968	613.548	752.258		489.194		706.452	664.516		1214.52		5997.42
	1400.48	610.968	1774.68	649.355	1206.61	1107.1	611.613									1767.9	719.839	517.903		301.29		805.645	469.032		496.452		1601.45
	608.548	1849.35	297.258	345.806	310.484	657.419	331.129									505.806	633.548	528.387		560.323		810.323	815.484		497.419		2072.26
	544.032	737.742	1128.55	292.097	341.613	783.065	948.871									1544.68	662.097	687.581		543.387		878.71	1553.39		1169.03		530
	631.613	1857.1	1315.32	643.71	1077.58	399.677	486.129									1410	629.194	652.419		559.516		557.581	490.806		1367.1		1069.03
	1055	1370.97	1354.35	473.871	570.161	394.516	1078.23									1559.03	618.548	716.29		784.355		600.968	207.742		1013.87		1317.42
	1165.81	798.71	966.613	1164.19	359.355	445.968	474.355									1420.48	1013.39	706.613		656.774		589.516	1420.32		836.29		2527.42
	1142.1	612.581	700.161	568.387	600.806	551.935	383.71									540.323	1369.03	602.258		529.516		768.871	3288.06		977.581		5117.58
	865.645	845.806	1718.71	1267.9	730.968	909.516	515.645									1255.32	838.548	499.194		681.935		895.484	2914.52		506.613		1005
	1119.03	699.032	397.097	720.484	1026.94	550.161	519.516									670.484	621.935	536.452		600.161		821.774	1983.06		454.677		2132.1
	1233.55	668.226	673.871	1216.45	408.065	497.258	448.871									632.581	789.032	482.258		547.903		721.452	1622.1		614.355		2070.48
	1417.42	1095.97	1401.61	1146.94	347.903	565.323	1264.68									702.419	716.29	761.452		598.871		736.774	641.935		1393.39		852.742
	1460.97	997.581	1012.58	1105.97	1104.84	525.645	1099.68									789.516	676.935	629.194		756.29		849.355	2353.06		930.806		960.161
	643.387	514.194	445	418.871	583.387	348.871	1051.94									1878.39	654.355	506.613		753.71		505.645	307.419		390.968		1054.52
	1063.06	984.355	469.839	967.581	359.194	1228.55	398.387									1492.74	658.548	754.516		417.581		769.194	1137.42		1123.23		1016.77
	1909.19	517.581	750.484	655.484	370.645	593.71	973.871									1524.03	960.484	667.097		440.806		783.548	951.774		1278.39		4084.35
	1179.84	1866.77	187.903	452.742	854.355	691.613	443.871									757.097	666.129	626.613		855.161		773.387	829.355		822.903		912.903
	440	1278.87	474.516	518.387	408.871	504.355	447.097									695	696.29	535.806		411.29		901.129	394.194		828.387		953.065
	369.032	936.935	552.903	417.742	523.387	439.677	1098.06									1438.55	489.516	625		588.71		629.516	818.871		963.226		863.065
	1009.84	1617.42	1084.03	1551.61	1337.74	319.839	1132.74									798.871	656.613	488.065		609.839		776.774	1463.87		1339.68		604.032
	1723.39	762.903	369.194	650.323	395.161	593.226	345.161									709.032	665.968	697.419		736.29		803.871	1766.13		333.387		1821.13
	1064.19	698.71	1260	1515.48	439.677	512.419	1109.35									535.806	642.258	522.419		607.581		718.71	555.806		1068.39		1424.03
	1713.39	1290.48	1010.97	1507.1	591.129	503.71	829.194									634.516	883.71	656.935		1249.19		703.871	811.613		456.613		2766.61
	985	838.548	1545.81	1079.68	301.29	458.548	429.839									928.226	600.645	470.484		751.452		695.645	528.871		765.645		2554.03
	1242.74	794.516	978.871	1624.84	213.065	451.613	549.355									763.71	743.065	449.677		655.968		613.71	873.387		410.968		924.516
	1250.81	721.452	887.581	1442.42	952.903	437.903	1093.06									1620.32	482.419	863.226		586.613		558.548	247.742		441.29		2402.42
	987.581	761.129	1266.77	604.355	432.903	664.355	439.355									569.194	524.032	800.161		704.516		739.516	925.968		154.839		1138.55
	1479.52	814.032	1026.45	796.452	283.548	342.903	982.903									820.645	715	804.194		659.677		678.065	1934.35		1205.97		2916.45
	591.774	1151.45	975	1214.84	410.806	270	1045.32									685	1050.32	699.194		578.065		689.516	1245.65		543.871		1990.81
	1390.81	657.097	499.194	744.194	710.484	501.935	429.032									1668.55	596.29	455.484		667.903		953.387	3433.55		540		563.226
	1539.35	514.032	948.387	1031.61	536.452	466.774	380.806									642.097	505.323	648.548		553.548		872.903	2043.71		1140.48		1165.81
	1638.87	1435.48	918.871	1275.65	1217.26	463.387	267.258									722.097	743.226	531.613		643.065		802.581	317.258		1031.45		4606.77
	769.355	715.484	1125.48	1156.13	461.452	697.258	459.839									513.548	694.194	857.903		683.71		723.065	1672.1		1305.48		720.968
	965.806	812.097	436.935	621.29	401.452	1334.68	1059.35									1416.45	728.387	543.065		553.548		643.226	202.419		1256.77		580.323
	1095.16	1840.48	1274.68	598.871	455.968	724.032	764.839									643.226	670.484	314.194		571.935		681.935	552.742		1072.74		2224.03
	504.194	1041.77	718.871	704.677	1025	542.419	1007.26									1353.23	461.452	540.968		571.613		645.323	2144.19		886.129		548.387
	969.355	1296.13	1139.35	544.355	1102.74	926.613	335.645									723.387	592.097	502.903		569.355		835.806	1132.1		1074.03		425.161
	479.677	952.581	1133.87	1111.29	557.903	586.613	1181.29									767.258	980.806	477.903		644.677		739.194	2889.35		540.323		502.581
	407.903	913.871	460.968	578.548	1248.23	909.032	189.032									1493.23	665.645	587.742		690.806		680.645	1527.42		743.065		1460.65
	683.065	1556.45	1258.39	470.968	823.226	585.161	976.935									743.226	799.516	634.194		548.226		751.452	539.032		578.548		525
	1044.84	799.677	928.387	1273.06	568.065	396.452	1095.16									821.129	768.387	501.935		505		836.774	1997.58		804.839		2315.32
	893.71	774.516	1068.06	411.29	1066.94	490	400.161									1225.65	845.323	458.71		740		853.226	1868.06		941.935		1590
	777.258	1472.58	487.581	998.065	970.323	425.484	465.161									736.129	925.161	825.645		572.903		850.645	1192.26		1689.19		692.581
	859.355	1113.87	986.129	690.484	870.645	850.323	470.968									762.097	803.548	426.29		330.968		751.129	1247.42		1149.68		6045.97
	416.29	1797.26	1254.52	1179.68	487.903	592.097	598.548									957.742	590.645	539.032		885.968		723.226	3440.48		1018.87		1873.39
	848.71	573.871	272.097	1029.68	1053.23	1028.87	850.161									545.484	948.226	489.516		425.484		861.613	5037.58		1215.48		961.613
	679.677	683.871	1832.26	663.548	935.645	734.677	444.194									750.645	659.677	374.355		626.774		530.484	2070.97		368.226		675
	975.323	734.355	780	609.355	1364.84	444.677	400									620.484	631.129	322.581		469.355		1122.42	1445.65		900.323		5913.06
	1056.13	870.645	488.387	510.645	388.065	613.71	1136.45									1367.58	587.258	563.71		656.613		882.581	1361.45		1019.52		2274.84
	902.581	920	1169.19	587.903	252.581	585.484	525									759.355	657.419	632.581		582.097		611.935	2213.55		1056.61		1315.81
	443.71	838.548	850.806	481.613	455.161	926.935	396.774									1535.32	683.871	671.613		780.484		453.387	2957.1		1197.1		812.097
	458.871	882.258	520.645	596.774	346.452	518.387	1006.77									467.581	670.323	385.484		549.516		439.516	793.226		1656.45		957.419
	1357.42	774.839	1122.74	611.129	489.516	460.323	818.871									1509.84	989.355	712.419		679.516		793.065	2392.26		1163.06		1140.65
	957.903	1581.77	1113.23	1059.03	499.194	438.226	534.194									1724.03	1380.97	672.581		838.387		675.645	1026.77		1229.84		748.548
	507.258	691.613	1183.71	368.065	521.129	373.548	845.806									801.129	1302.58	486.935		540.161		604.677	3455.32		1483.55		1290.16
	771.129	642.581	470.484	600.806	898.065	593.226	863.065									739.355	750	296.129		785.968		559.194	1071.45		1502.1		3045.16
	598.548	852.581	1235.16	689.839	648.548	628.065	575.161									886.129	752.258	1135.65		425.484		789.194	3700.97		653.548		2216.45
	717.097	776.935	1020.16	538.226	428.065	525.968	1062.58									1185.81	790.968	497.581		468.065		960.484	887.742		625		1866.45
	1083.87	1093.39	550	1289.68	1077.9	515.323	402.581									722.742	1202.1	705.806		506.935		426.29	857.903		889.032		489.677
	1070.65	1464.19	1061.29	553.548	1153.39	555.968	1173.87									653.71	631.613	716.774		669.355		483.71	1471.13		2964.03		4697.74
	395.645	612.742	1245.81	509.677	1043.39	401.129	722.742									660.484	737.903	579.516		685.645		446.452	1980.65		568.065		1256.29
	1095.32	1515.48	1249.68	617.419	938.871	425.806	992.581									1459.84	673.226	931.29		472.903		693.387	916.613		1610.97		1669.35
	406.29	1112.26	1163.39	557.258	226.774	806.29	578.71									651.935	566.774	584.032		460.968		564.355	2264.68		1485.81		2447.58
	286.774	1344.35	973.548	1074.52	596.774	673.548	1013.71									1012.9	1237.74	351.613		524.839		897.742	2805.48		1478.71		2173.06
	1038.39	1058.39	397.097	565.968	278.387	491.129	520.484									1430.16	847.097	440.968		498.871		758.387	1431.94		1663.39		1938.39
	580.968	725.806	1218.55	512.903	1012.42	500	525.323									961.613	816.129	671.129		654.355		620.161	1512.1		1554.84		2076.77
	1443.71	514.839	445.161	703.548	1383.06	509.677	1076.29									633.71	976.29	824.032		551.29		630.323	1407.9		1214.84		954.516
	821.774	716.935	1144.84	525.323	1044.52	489.677	335.806									1620.48	915	1489.52		642.097		515.806	1068.55		1174.52		5176.61
	1228.71	1043.55		761.29	970.484	541.935	504.839									1498.06	1026.13	614.194		411.452		629.355	1424.52		1913.06		3634.19
	910.323	1540.65		504.516	463.71	613.871	362.581									810	804.677	422.097		571.452		1378.23	1282.26		1468.71		1049.68
	590.645	1221.61		520.323	1055.97	620.968	911.935									864.032	757.742	1041.45		526.935		632.742	2821.29		1426.29		1675
	419.194	1286.45		604.355	620.484	558.71	451.29									806.613	1197.26	333.548		792.581		917.581	713.71		1183.06		2625.65
	1168.87	1088.87		539.839	367.581	556.452	466.935									851.452	865.323	524.194		383.387		1332.58	2315.48		508.226		438.871
	924.194	644.839		1042.1	832.419	716.613	226.613									822.258	937.419	455.161		608.871		501.29	3725.48		1116.13		865
	883.548	651.613		476.129	804.839	589.839	378.71									723.387	1102.9	590.484		599.194		643.871	2567.58		1089.19		375.161
	837.419	619.839		481.935	512.581	609.839	1101.61									645	733.226	489.355		625.161		525	2776.29		845		489.194
	1246.94	758.71		641.613	993.226	668.548	382.097									1346.45	890.968	740		588.387		730.161	1218.39		1414.52		442.581
	1083.87	1723.06		591.613	517.258	513.387	484.839									747.258	953.387	1182.58		744.355		705.968	4366.29		268.387		1093.71
	725.645	921.935		559.839	414.194	514.194	1018.55									642.419	1258.06	543.871		478.065		838.065	2870.32		1567.9		905.323
	589.355	630.806		807.581	556.452	677.742	495.484									697.258	926.29	663.871		660.323		697.903	4018.23		1169.03		734.516
	1005.97	1078.39		607.258	957.419	1366.77	862.419									856.935	962.581	604.516		564.194		606.29	1696.77		915		1083.06
	1298.55	1595		1350.16	897.258	634.839	477.742									720.968	1113.23	770.484		688.387		536.452	463.065		941.452		3363.06
	879.839	1074.84		1438.39	631.935	528.387	350									693.548	765.806	1410.32		467.258		598.387	660.161		674.032		596.613
	762.097	1064.35		419.355	939.355	356.613	500.161									682.097	763.71	566.452		504.355		663.71	959.032		1052.1		682.258
	1241.45	1121.45		982.581	443.065	1002.74	448.226									700.645	913.387	501.774		543.226		511.774	1490.97		1253.06		3246.94
	1208.06	828.71		955.806	771.774	1115	558.387									764.516	821.452	582.097		1199.03		792.581	1198.23		300		675.161
	1234.52	1315		1117.26	823.226	442.903	444.677									783.71	885	534.355		597.419		465.161	5162.42		1290.48		1698.87
	424.032	834.516		1319.52	656.935	646.129	406.935									767.258	901.452	748.387		570		859.516	2064.19		1039.52		539.677
	975.806	929.032		1282.42	1096.45	1283.06	364.194									1051.61	894.839	828.065		487.742		910.645	1632.74		412.581		584.194
	805.806	634.839		1110.32	557.581	774.516	446.129									780.323	535.323	479.677		556.29		797.258	1416.94		553.71		745
	540.968	732.419		1176.45	284.355	560.161	694.194									624.355	850.484	544.194		686.29		443.871	1589.84		420.968		617.742
	834.839	705.161		967.742	1345.32	598.548	792.097									640.806	1138.39	650.806		1172.9		578.065	1365.16		504.839		753.548
	467.258	646.613		1447.1	1006.77	383.387	472.742									568.548	1145.16	601.129		560.968		646.935	4780		554.839		572.581
	506.935	386.613		1716.77	411.613	1088.06	480.806									826.774	1118.39	588.226		627.419		787.903	4450.81		1237.26		696.613
	1161.13	1261.29		1230.65	908.71	541.613	375.645									908.871	821.935	506.935		547.419		628.387	3661.29		270.645		5171.45
	494.677	744.032		675.484	559.839	1121.61	388.065									1331.77	770.484	640.484		548.226		386.935	4353.55		990.645		2400.65
	527.581	1613.39		630.645	387.903	616.129	477.903									1026.77	995	631.29		626.613		687.097	1317.1		957.742		2735.32
	554.355	1736.94		574.516	516.129	592.903	1013.71									750.968	866.613	673.387		528.548		276.935	854.355		1213.23		5405.65
	1055.32	1379.35		393.387	405	396.774	1046.77									742.581	636.29	745.806		562.258		1185.65	2137.9		488.065		511.29
	472.258	1510.65		529.355	500.806	470.806	897.742									793.387	996.129	423.71		498.226		871.774	1734.84		417.258		588.065
	1145.81	1052.74		838.871	326.613	554.677	544.032									977.419	1145.48	862.258		638.71		999.355	4184.68		913.387		1129.03
	759.355	753.548		646.129	1049.68	583.065	521.29									697.581	965.645	561.452		465.323		600.323	1287.9		1660.32		1484.19
	1130.48	1254.03		975	728.71	546.29	515									654.194	942.419	603.548		1276.29		398.226	1362.58		2083.55		685.161
	358.226	660.645		383.387	723.387	1112.58	538.871									893.71	2235.16	578.871		631.935		676.613	3536.13		1734.68		2790.16
	1237.1	1140.48		1152.58	784.839	500.968	437.419									1488.06	1847.26	530		960.323		1142.74	3017.9		1096.45		12656.8
	1970	1875.48		917.903	589.839	1060	325									600.645	940	643.387		439.032		526.774	1327.9		1100.97		1354.68
	897.742	1401.13		655.806	1191.61	636.129	360.968									956.774	1112.74	535.806		471.774		586.935	3716.13		474.839		1926.29
	1118.71	899.839		1294.68	526.452	452.903	981.774									611.452	850.484	797.097		734.355		1568.23	3639.03		570.968		2800.48
	597.258	1579.35		1219.68	859.194	768.387	834.032									908.065	804.194	705.645		521.935		622.742	3883.23		1352.74		8501.77
	1146.29	816.774		1015.48	1112.1	544.677	766.29									1002.9	2139.84	635.645		481.935		696.935	3669.68		1521.45		4903.71
	569.839	1001.13		827.903	586.613	594.677	1070.16									741.452	1258.39	824.839		617.258		1380	8079.52		3319.19		6888.71
	2660.81	1300.65		555.161	443.065	309.355	762.581									566.129	756.774	533.71		410.161		653.871	5083.55		1299.52		7685
	1418.71	710.323		945.968	944.677	490.484	762.258									698.226	906.613	603.548		453.065		1257.74	6429.03		1643.39		3946.45
	1207.9	801.129		917.742	935.806	1035.16	980.806									919.516	934.677	653.548		506.29		464.194	4164.19		1029.03		958.71
	672.258	1556.94		450.161	593.871	522.581	734.355									993.387	786.774	711.613		297.903		720.645	1658.06		432.097		1601.45
	563.387	1444.19		626.452	978.71	481.29	425.968									691.613	801.452	767.742		577.258		422.258	3203.23		1096.94		2131.45
	1041.61	552.742		539.839	491.935	424.839	594.839									737.097	616.29	601.29		512.903		566.29	1756.61		495.645		264.355
	624.032	924.516		573.71	506.29	592.742	1060.16									803.387	1304.19	582.903		520.806		1511.45	1630.32		1072.9		580
	1089.84	1125.81		470	480.645	487.258	859.516									937.419	569.677	794.032		436.129		1433.23	4428.23		1172.74		2323.71
	998.065	1226.13		704.677	1019.52	780.806	740.968									872.742	766.452	518.71		488.871		590.806	3334.52		1069.68		702.097
	614.355	772.581		610.484	1248.87	567.097	880.161									1240.81	962.742	790.645		611.29		596.613	3601.94		1190.16		1333.23
	925.645	557.258		1117.42	1061.77	435.161	731.129									774.839	754.516	508.871		389.839		872.097	842.419		1023.71		1250.81
	1158.71	778.065		1205.48	477.742	1329.84	799.516									1472.42	983.065	1483.23		471.129		621.935	1708.39		698.065		3425.97
	550.806	1369.84		600.323	361.29	733.065	1595.97									809.032	668.871	764.355		620.968		1596.77	2272.1		1097.74		1247.26
	948.065	996.452		1129.35	1160.81	517.903	942.097									977.419	779.839	685.161		499.355		790.645	6135.48		1774.68		626.774
	1031.45	1897.1		894.032	755.806	758.548	615.484									835	977.903	560.806		443.548		718.226	3709.19		297.258		2103.06
	483.226	786.613		1404.84	681.935	617.903	773.871									582.581	809.355	936.129		977.742		959.839	3906.94		1128.55		1354.35
	1217.74	534.194		581.774	274.355	596.613	547.258									517.581	1080.65	672.581		669.516		709.516	1372.9		1315.32		5399.68
	1172.74	1059.03		615.968	374.516	597.581	493.871									427.742	930.161	693.548		465		1239.03	3887.74		1354.35		2158.87
	895.968	983.226		1524.35	551.452	801.129	1193.39									1586.77	1639.52	1106.13		546.129		727.419	2724.03		966.613		1964.35
	388.548	700.806		664.032	339.839	708.548	650.161									679.839	1045	1059.35		446.129		623.226	3495.16		700.161		448.226
	520.484	1535.48		1351.94	1108.55	714.516	1099.03									578.71	898.548	411.935		433.71		779.516	2310.81		1718.71		1289.84
	1159.84	637.581		446.129	383.871	709.516	821.129									1531.61	856.129	615.323		432.419		655.484	1360.48		397.097		1024.03
	1176.61	622.258		1094.52	378.71	1089.52	513.226									1292.1	778.065	820.161		1367.42		1280.97	3503.39		673.871		1774.03
	464.516	572.097		1332.1	989.677	588.065	685.968									1407.1	1000.48	1308.71		541.613		1909.19	3745.97		1401.61		1789.03
	1065.16	1122.26		644.194	1120.65	625.323	745.645									529.677	874.032	930.484		499.194		1086.77	5042.58		1012.58		931.613
	1042.26	1093.39		603.548	491.935	615.484	718.71									907.742	875.806	686.452		512.258		1165.97	1253.87		445		962.742
	1095.65	1138.39		445.645	939.194	586.774	1069.84									545.161	837.581	976.613		256.613		1066.61	3274.35		469.839		1316.29
	982.097	723.871		506.774	1369.84	520	842.742									503.71	1247.1	862.419		650.645		1031.94	8380.97		750.484		993.71
	418.387	1352.26		881.129	421.129	730.645	589.677									1095.97	1005.97	1401.45		500.968		856.774	1113.06		187.903		1969.35
	419.355	957.581		961.129	440.806	430.323	598.065									624.355	774.516	1301.45		512.903		794.355	880		474.516		696.129
	3113.71	545.806		1230.97	442.258	782.097	663.226									474.677	979.677	713.871		395.161		966.29	2346.29		552.903		1262.9
	557.258	524.516		1065.32	595	467.258	756.129									764.516	930.161	716.452		461.129		835.968	5230.65		1084.03		1598.87
	768.71	1180.81		503.387	393.387	1024.35	925.645									650.968	775	890.645		506.129		990	5009.84		369.194		1786.29
	978.871	804.677		1438.06	441.452	539.355	903.71									463.871	1069.35	791.935		508.226		972.419	4956.13		1260		713.548
	1053.87	1075.48		1286.13	337.903	602.419	792.258									592.581	848.548	895.968		521.935		740.968	3229.35		1010.97		3730.65
	950	1120.16		1892.74	1080.16	457.097	838.548									685.968	830.323	1715.97		373.71		1036.94	7410.81		1545.81		960.484
	898.226	641.935		640.323	569.355	598.71	836.935									628.226	648.226	1291.61		457.419		725.161	324.677		978.871		797.742
	1067.74	1436.45		1279.52	847.258	922.903	979.516									585	811.774	874.516		542.419		805.323	1566.45		887.581		755
	889.032	1343.87		551.613	897.742	692.581	849.355									618.065	739.194	875.161		185.484		1201.29	3937.1		1266.77		998.387
	536.452	1553.55		1321.61	485.484	639.516	1029.84									741.613	1456.61	1210.48		550.806		1212.58	4414.68		1026.45		574.516
	1243.71	819.194		1908.06	423.71	546.129	836.774									577.097	1642.1	696.452		573.548		900.323	1844.03		975		1054.68
	1526.13	1467.42		931.935	601.774	611.774	667.581									499.032	1081.61	727.742		474.032		1135.16	961.452		499.194		1340.65
	755	1312.74		507.903		478.226	990.161									861.935	921.129	847.581		477.903		630.806	1216.61		948.387		917.258
	1532.9	551.613		1054.68		632.097	633.71									699.677	1909.68	522.419		498.548		1194.35	888.548		918.871		815.645
	508.548	1160.32		1085.32		618.71	885									784.032	816.774	829.839		543.871		982.581	2282.42		1125.48		738.387
	1286.61	1157.74		700.968		413.065	880.323									616.452	741.935	812.903		560.806		544.677	1592.26		436.935		1229.68
	739.194	452.258		1110.65		656.452	799.516									798.226	1065	1282.42		441.935		1249.19	1639.35		1274.68		682.258
	814.194	1285.16		2247.26		617.097	539.032									466.613	762.742	620		605.161		942.903	308.387		718.871		611.129
	625.484	603.71		1336.45		542.742	1048.39									1419.68	2014.68	547.581		592.419		1036.61	1755.65		1139.35		3416.13
	559.839	1082.58		1591.45		455.484	751.774									1024.52	958.71	571.935		554.677		735.484	1753.39		1133.87		864.677
	342.581	707.097		1108.06		576.29	730.484									1427.42	1029.68	756.452		683.226		705.161	1015.16		460.968		700.484
	472.419	656.774		1381.29		659.355	739.677									618.387	1015.32	637.258		402.419		835	2949.35		1258.39		3647.26
	719.516	685.161		528.065		520.484	525.645									750.484	807.258	733.548		728.548		783.387	1171.61		928.387		2946.45
	469.839	1285		856.935		607.581	987.742									458.065	1600.48	750.484		722.903		983.226	1128.71		1068.06		215.806
	1158.87	643.065		592.419		794.839	936.29									958.387	870.968	552.419		819.355		994.355	953.226		487.581
	1089.84	1156.77		1264.84		537.258	752.903									742.581	790.645	493.387		733.387		1015.16	1618.23		986.129
	1011.94	1154.03		1078.71		765.806	850.323									738.71	889.032	960.806		752.903		1405.81	631.452		1254.52
	580.161	545.968		602.581		618.226	1475.65									743.871	857.742	713.871		619.355		1065.97	2614.35		272.097
	1505.32	522.419		885.323		673.226	525									491.613	868.71	816.29		441.774		979.516	1235.16		1832.26
	735.968	1030.16		1229.19		552.258	432.258									531.29	1703.23	685.645		604.839		363.065	1654.68		780
	1073.71	675		743.548		675.968	605.484									412.742	691.774	620.161		682.742		923.71	534.194		488.387
	1491.94	607.258		1196.94		1016.77	589.677									696.452	767.419	1464.84		497.581		1108.55	1602.74		1169.19
	1194.35	731.613		1376.77		590.161	604.516									729.194	764.516	560.645		696.29		1826.61	1522.58		850.806
	999.839	1213.23		525.968		802.581	753.548									760	726.613	879.516		821.613		922.097	2013.55		520.645
	1012.1	536.774		1674.68		611.29	738.71									694.839	894.355	709.355		785.968		743.871	731.452		1122.74
	550.968	719.194		1073.23		647.742	590									720.806	910.323	786.774		711.613		639.839	936.935		1113.23
	703.065	718.871		668.226		609.839	784.677									512.097	1806.29	646.613		575.806		781.613	1691.29		1183.71
	761.29	1447.9		546.935		1151.45	1012.26									667.419	875.484	1092.58		529.032		714.839	1239.35		470.484
	804.194	495.323		1558.39		607.258	784.355									473.871	571.452	1397.1		750.323		796.129	2024.52		1235.16
	1073.39	660.161		1268.87		735.645	662.903									1353.71	1643.06	706.29		538.548		971.129	1771.94		1020.16
	752.903	641.774		708.387		752.903	638.065									404.677	812.903	1590.16		675.161		787.097	620.645		550
	580.484	1152.1		1421.45		569.677	836.29									694.516	664.355	827.581		901.129		481.452	1249.68		1061.29
	628.387	735.806		1860.97		1004.84	508.548									540.806	773.871	1103.06		871.29		945.806	1960.32		1245.81
	681.935	863.71		401.935		905.161	926.452									635.161	2076.45	699.355		692.903		661.29	1548.39		1249.68
	580.161	438.548		1428.55		534.677	731.129									578.065	812.903	766.774		586.129		536.129	1754.84		1163.39
	475.806	862.097		1244.19		297.419	943.871									695.323	1274.52	1828.87		748.71		699.677	1075.48		973.548
	552.742	510.806		1143.23		345.968	997.419									1196.29	609.677	852.581		702.097		845.323	2656.13		397.097
	451.129	450		1229.84		609.516	974.677									455.484	806.29	537.419		781.452		710.323	5828.23		1218.55
	1087.42	586.452		1318.55		698.387	669.355									800.323	829.677	2046.77		868.71		770.968	1284.35		445.161
	658.871	670.323		940.323		673.871	1008.87									563.387	1300.32	710.806		1593.87		958.871	1748.06		1144.84
	791.935	522.581		1571.29		741.129	1675									1102.9	1547.42	1476.61		743.065		864.516	1808.39
	593.387	1343.71		514.839		622.903	905.806									1538.87	761.452	1612.1		601.935		705.968	2408.06
	706.29	738.871		485.645		431.452	613.065									622.258	816.29	881.452		878.71		1105.97	1917.26
	566.129	1146.94		691.129		655.161	876.452									614.194	928.387	1115.81		809.194		810.161	997.419
	873.871	568.226		1178.87		745.968	1236.77									656.129	844.194	559.032		797.742		823.065	846.935
	681.935	559.194		690.323		650.161	829.032									620	1683.71	803.71		977.097		702.419	1662.58
	1010.97	824.194		1196.77		652.419	755.161									822.903	1495.16	757.097		602.903		766.613	2387.74
	941.129	794.032		1361.45		986.129	743.548									679.194	1529.03	603.226		758.387		1062.74	1404.52
	614.194	750.645		1049.35		1450.65	825.645									533.871	1611.77	752.097		889.839		643.387	2168.55
	1055.97	1180		765.806		751.452	830.968									449.839	538.387	605.645		760.645		685.806	1848.87
	825.806	792.097		1554.68		603.387	847.258									622.419	717.419	782.419		749.032		847.742	1881.13
	634.032	757.903		686.129		885.645	528.387									625.645	658.71	792.742		647.258		978.226	1247.26
	455	469.032		1032.1		1586.77	813.065									665.484	2028.55	640.806		515.806		565.968	1563.39
	1140.48	485.484		1237.42		610.645	843.548									1292.42	921.29	844.194		526.774		910.161	3303.87
	450.645	1236.77		666.935		1476.77	671.129									636.774	768.71	1557.9		929.839		759.839	1108.39
	978.226	708.065		1289.35		672.097	870.161									551.452	1105.81	825.484		1148.06		556.129	1405.97
	1333.39	700.484		1239.84		614.194	1406.13									758.226	783.065	754.194		781.29		1196.61	1776.61
	630.484	576.774		762.258		1297.58	666.129									748.226	777.258	516.613		815.323		930.968	1277.58
	792.419	584.032		3593.23		966.774										834.355	719.677	604.355		1019.84		835.161	1129.03
	1030.97	542.419		1582.9		1453.55										1301.77	687.419	928.387		837.419		921.774	4805.48
	597.258	501.935		1082.42		862.903										552.097	1173.23	1697.26		821.129		885.806	2125
	420	628.871		1178.55		1349.35										568.71	842.903	1506.61		916.29		738.226	1704.19
	468.71	618.387		614.677		1416.77										455.323	781.613	1572.9		760.161		1285.81	3680.16
	918.065	636.452		1323.06		1582.1										463.387	840.806	810.323		810.645		983.065	6324.35
	647.742	651.29		1370.65		649.839										731.774	1421.13	821.129		815.161		891.452	2451.77
	653.871	647.903		1182.1		508.71										688.71	1318.06	847.097		443.065		762.742	1727.74
	596.452	1199.84		1488.71		585										508.871	620			688.71		779.677	1535.32
	680.968	1105.81		1135		445.645										1472.42	608.065			811.774		975.645	6820.81
	696.29	665		1195.48		896.129										852.903	834.032			540.645		923.871	832.903
	1123.39	1052.42		929.355		641.613										672.258	244.839			795.484		1201.13	2274.03
	1351.61	548.871		687.419		1670.65										643.71	956.29			561.29		1077.9	1080.16
	981.613	1513.55		1244.68		966.613										833.71	817.258			822.581		946.29	1478.39
	866.774	1109.84		1064.84		1193.55										601.935	2474.52			765.645		1203.39	2413.55
	387.742	1047.42		1255.48		1292.9										833.226	736.129			908.71		792.419	1834.19
	537.742	1179.03		2120.16		678.548										426.935	889.355			898.065		831.774	2282.74
	1285.81	1062.1		1060.16		535.645										709.839	663.71			900.323		791.29	2050.32
	575.968	1083.23		646.129		753.065										704.839	731.774			906.613		1078.23	477.903
	1362.9	977.581		1101.94		551.613										721.452	791.774			1006.45		925.484	1143.39
	1333.39	1076.13		1115.81		1203.87										574.839	902.903			833.387		862.258	3400.48
	1030.16	551.613		1222.58		1387.9										795.806	693.387			741.29		869.677	170.645
	1195.48	1110.32		1428.06		734.355										645	512.903			815.645		1045.81	1153.87
	409.516	1216.94		1321.77		1738.39										598.387	1047.74			585.161		950.323	2419.03
	1160.16	633.387		703.387		705.323										617.097	514.032			907.097		859.355	1115.48
	461.613	1252.1		675.645		1486.61										1291.29	762.097			926.774		982.258	1616.29
	399.194	1130.48		1309.84		1434.84										700	734.032			622.581		1177.42	1439.84
	1565.81	568.065		592.097		716.613										430.161	926.129			598.548		1041.61	471.774
	1527.42	1549.52		1158.87		662.742										636.613	841.29			455		961.613	2550.48
	1216.29	1215.32		1070.81		689.516										559.032	521.29			765.323		753.226	890
	542.903	1267.9		1074.35		747.581										504.677	784.355			1451.94		1210.97	1365.48
	1148.87	968.387		1140.48		913.71										675.484	472.419			673.71		795.484	1181.45
	508.387	864.032		1284.19		723.871										739.355	387.097			993.71		1032.58	1851.94
	297.581	753.71		1543.87		858.71										1231.45	1113.23			689.516		778.065	2093.39
	1919.68	663.065		1688.87		1777.9										672.258	525.645			584.032		806.774	554.194
	1675.97	660.323		1199.68		1393.55										544.516	769.839			839.032		799.839	3524.03
	647.903	730.968		1098.87		1006.61										756.29	850.968			782.419		827.903	1657.1
	538.226	1722.74		1264.19		628.871										553.548	642.097			738.387		962.903	304.032
	1137.74	566.935		528.871		1246.29										721.129	878.387			801.29		980.484	467.742
	388.71	638.871		895.323		607.742										1174.84	784.516			986.774		1016.45	2377.1
	527.903	753.871		1184.19		556.129										1943.55	1811.77			525.161		934.516	1718.23
	558.871	757.903		1144.84		1532.74										360.161	1812.42			809.839		781.29	1090
	477.097	480.645		1360.32		732.419										657.581	1216.94			592.258		1136.13	1054.03
	643.387	556.774		1026.29		1518.23										486.935	834.355			680.323		912.419	554.839
	567.742	1125.32		1498.71		1167.42										631.935	1549.68			840.323		905.484	417.419
	1211.13	1503.71		866.129		1673.39										663.065	1340.65			842.419		1215	1077.74
	487.742	1514.84		1152.42		901.613										559.839	1609.68			606.935		876.129	667.903
	525.484	783.71		1060.32		1216.29										618.548	1076.45			686.613		1024.52	1164.52
	1127.1	582.742		1213.39		1359.03										577.742	819.516			556.935		877.097	1062.74
	1353.39	766.29		705.968		601.774										586.29	645.806			745.161		581.935	1629.68
	1065.16	1355.97		921.452		1378.55										750.323	1361.45			675.645		1061.77	2032.42
	380.806	570.161		670.323		1107.42										520	731.774			925.161		955.645	334.194
	1477.58	1373.23		1101.94		606.613										574.355	964.194			556.29		815.484	949.839
	1399.52	480.484		1784.03		1318.39										1661.13	1177.26			975.484		859.839	546.774
	968.71	1257.74		1212.26		1552.58										704.677	700.968			646.613		1123.55	565.484
	1199.03	801.129		1304.68		499.032										719.355	1073.23			547.258		1100.81	815.645
	1265.16	910		1380.32		750.806										1550.81	965.161			807.097		1000.16	4365.16
	776.774	960.645		1252.42		574.516										403.548	842.742			534.032		1071.77	883.065
	675.968	1371.94		975.645		673.548										614.516	933.548			344.677		778.387	400.161
	482.903	575.484		1266.77		895										681.613	1574.03			362.258		977.419	1923.55
	360.323	600.968		973.71		1220.48										762.742	1051.94			546.613		773.71	1687.26
	1062.74	843.71		516.452		728.871										1616.45	1048.23			506.774		750	1737.74
	555.323	815.806		543.548		1203.87										660.323	892.742			839.032		848.548	341.452
	1020.16	717.419		986.452		673.71										693.226	1033.55			501.935		873.065	1085.65
	1180.97	1345		926.774		1345.32										835.968	849.677			828.065		980.161	1382.1
	776.935	1255.81		1835.81		1121.13										587.742	850.645			513.71		955.161	3688.55
	1614.68	664.677		895.645		1306.13										846.935	793.548			436.935		747.097	1499.68
	883.71	553.065		1192.42		744.677										563.065	762.258			769.677		1272.58	3280.32
	763.226	611.935		486.935		467.258										464.677	688.387			910.968		944.516	3383.87
	1018.06	786.774		1033.71		629.032										705.968	590.968			580.968		970.806	2388.55
	1117.74	893.548		574.355		1065.97										513.871	872.742			599.839		0	946.613
	1463.55	803.387		435.645		672.742										781.613	942.903			581.29		0	1694.68
	1219.84	583.387		1190.65		821.129										1342.1	1088.87			789.516		0	965.645
	634.194	659.677		1383.39		796.129										787.903	804.194			578.871		0	1622.9
	515	823.065		1424.68		1123.71										777.581	798.387			594.839		0	2659.03
	671.935	1379.84		1130		736.774										645.484	832.581			633.226		0	1630.16
	946.613	1473.39		388.71												380.645	586.452			487.903			2248.06
	1260.16	1611.45		1155.48												1332.9	562.097			475.806			2595.48
	658.387	772.903		979.032												1466.29	1458.23			614.516			1827.26
	389.032	822.581		1412.74												720.323	908.065			1412.42			3746.77
	517.581	475.806		517.581												851.935	764.516			521.935			4087.58
	746.613	477.258		1143.71												790	629.677			696.452			1799.35
	817.097	1417.26		1436.94												558.871	891.29			803.871			2783.23
	491.452	767.258		1133.23												626.129	1025.65			457.581			1378.39
	713.871	600		706.129												592.742	691.29			594.677			2420
	690.968	853.226		1455.97												528.226	635.323			478.871			3746.77
	283.065	738.871		1030												708.226	700.968			807.258			2328.55
	560.161	1410		1109.52												644.677	436.774			694.677			2903.71
	590.323	473.871		666.613												671.613	1245.16			667.903			1631.29
	592.258	1119.68		708.871												737.903	275.484			1194.03			2416.77
	590.323	1301.13		1112.9												524.516	880.484			754.839			344.839
	1053.71	566.613		1327.9												571.613	1270.65			911.935			1565.97
	653.387	592.419		1123.39												684.839	761.935			562.097			692.419
	677.581	394.516		583.871												1053.71	1425.65			558.387			3375.48
	587.742	706.774		1325												568.548	577.581			558.226			874.032
	735.161	1745.97		1190.48												625.968	562.258			978.387			420.645
	485.968	566.935		526.613												584.032	754.677			483.387			1680.48
	576.613	1157.1		1167.74												475.968	1759.35			598.871			1394.68
	508.065	723.226		523.548												520.645	598.226			563.387			2994.52
	759.194	584.516		970.806												491.774	820.806			707.258			2890.32
	1472.74	1054.35		498.065												1396.94	812.258			700.323			2449.03
	1559.68	689.032		522.097												548.71	710.323			653.871			3149.84
	753.226	1434.84		408.226												459.516	953.871			406.129			1500
	300	774.032		1817.74												1098.39	681.129			442.903			602.258
	903.065	1104.35		1136.45												792.419	836.774			812.419			222.419
	501.774	757.742		1551.13												705.161	616.29			1076.94			1575.32
	359.032	808.71		484.032												650.806	602.581			1415.48			790.806
	710	628.71		944.355												559.194	687.903			771.774			1810.65
	605.323	703.387		1394.68												685.484	705.806			596.452			1190.65
	766.774	702.903		585.161												1010.65	715			509.839			4526.94
	1371.77	1103.06		971.129												939.839	692.581			546.129			3106.13
	596.613	573.387		1054.84												612.097	508.871			599.677			2444.19
	945.161	891.29		1561.77												1233.55	720.323			516.774			965
	928.387	437.419		570.645												1356.77	695.968			754.839			3242.74
	416.29	575.323		1048.71												1133.55	547.581			432.258			769.032
	724.839	757.097		1332.26												1059.03	582.419			605			3935.65
	663.226	644.677		980												632.903	589.194			584.516			775.484
	843.387	564.194		1219.52												454.677	754.839			544.677			1082.42
	631.613	1205.32		1255.65												1149.68	743.387			651.452			1484.03
	564.677	526.29		1493.87												455.968	609.355			781.613			2084.68
	578.71	855.806		1293.71												1340.65	722.097			800.968			4244.19
	801.29	651.29		1140.97												975.161	651.129			495.968			1323.06
	763.226	789.839		469.839												630.323	566.774			619.839			2296.29
	661.613	500.806		1220.32												1434.52	665.323			535.161			1266.29
	773.065	1073.23		1019.35												1456.13	796.129			517.903			1800
	1778.39	1304.52		961.935												795.645	545.161			437.742			397.903
	475.968	727.419		1385.32												1030.97	820.161			525.806			787.097
	610.806	840		541.452												1443.06	1255.32			1458.23			375.484
	1351.13	613.871		579.839												1711.61	884.839			839.677			910.968
	1206.45	704.194		625												416.452	676.29			763.548			2287.42
	1418.39	617.742		569.355												467.903	699.355			707.258			1598.39
	642.742	1260.97		655.968												977.258	699.355			612.742			2958.23
	508.065	1109.19		819.355												691.29	852.903			739.032			717.419
	1232.58	603.71		1496.61												1031.29	971.452			884.194			2505.32
	825.968	686.129		592.581												647.742	735.484			656.935			2964.19
	714.839	494.355		679.355												604.194	645.161			745.806			1360.65
	582.903	690.484		518.71												680.484	734.516			1352.42			477.258
	1592.74	780.806		511.452												699.355	645			679.677			1590.97
	1604.19	608.871		1578.87												1296.29	561.29			829.839			1722.58
	570.161	831.613		1438.39												1286.94	729.839			540.968			2676.61
	904.516	811.613		1634.35												992.903	1523.39			580.806			1723.39
	435.645	1173.06		1269.35												1151.45	1454.68			1456.94			236.29
	810.484	1070.97		712.097												1229.19	452.903			811.129			2399.03
	1222.26	1013.71		1346.77												694.516	745.645			1091.61			1647.9
	902.258	778.548		1299.52												1114.19	802.097			700.645			1943.23
	653.548	494.355		1365.16												1254.03	606.29			577.581			2692.9
	1279.52	449.839		558.871												922.258	533.871			1426.61			1032.26
	771.29	415.484		672.581												534.355	742.419			532.258			568.871
	900.645	1063.71		1289.68												1280.97	830.484			510.968			748.387
	1616.77	1313.23		640.484												572.258	766.935			832.581			309.355
	590.968	693.387		1465.48												1038.87	599.355			508.387			1222.74
	619.032	389.194		440												1354.84	625			644.516			914.677
	742.742	1374.68		601.452												1339.84	656.774			632.742			984.677
	1084.03	682.742		1245.65												1018.71	600.484			463.226			1578.71
	1552.1	566.774		1067.42												408.71	573.387			482.903			958.226
	1589.03	685		652.097												1166.29	509.194			341.29			1797.1
	1400.16	620.161		1174.68												609.677	630			726.29			2984.35
	894.677	665.161		1839.35												1051.61	477.581						1539.03
	888.226	480.323		856.452												1135	720.484						1114.03
	1366.77	860.645		1282.58												1018.23	648.387						3389.35
	1552.58	764.355		707.581												398.226	630.645						1450.65
	611.129	588.871		623.226												1435.81	1409.84						1277.42
	1330.81	1247.1		1190.65												649.194	590.645						2204.03
	629.355	955.968		757.097												1499.52	669.677						1279.68
	1502.58	993.71		1364.35												1096.61	601.129						2852.1
	1360.16	784.677		1553.23												1204.35	701.129						2128.39
	804.839	1744.19		1703.55												535.968	431.935						455.323
	1237.26	1450.48		905.968												1147.42	515.645						2483.87
	821.129	1494.19		679.194												518.387	632.097						3305.32
	426.129	1249.19		569.839												510.645	600.968						2080.65
	988.387	757.258		630.645												304.839	770.484						1362.42
	1341.77	842.742		486.774												1898.39	791.452						864.516
	1198.55	1038.87		578.548												1667.74	758.387						580.806
	516.774	948.71		687.581												663.226	954.516						1544.03
	951.613	299.516		712.419												521.452	777.097						2118.71
	834.839	570.484		1332.26												1149.35	678.548						3584.68
	1523.87	1108.55		1161.77												439.194	843.065						893.226
	634.677	507.742		1289.68												1717.9	760						2151.94
	776.452	1146.45		666.935												1130.48	718.065						1163.06
	645	518.065		563.387												378.71	1448.55						1632.9
	1244.52	539.355		575.323												531.774	669.677						729.194
	794.032	1241.45		1115.81												574.677	1236.29						3216.29
	750.645	1216.13		507.903												487.419	598.871						1153.87
	1138.39	413.387		1023.55												1350.81	774.194						1430.48
	646.935	552.581		671.129												574.355	703.387						1487.9
	818.71	314.677		1066.29												656.29	617.581						2062.9
	1071.61	711.129		559.516												1214.68	712.581						1766.13
	487.419	1234.35		1303.55												483.871	820.645						522.097
	690.323	216.452		600.645												1128.55	687.742						1284.52
	1372.26	535.323		695.484												1339.03	596.774						1660.16
	1143.71	669.839		1323.87												1064.84	576.613						2020.65
	1379.19	532.581		601.452												1490	633.065						2274.52
	1394.52	975.323		595.645												661.935	690.806						2064.19
	664.032	486.935		591.774												1404.84	783.71						1552.74
	1104.52	487.581		688.871												977.258	541.935						1127.9
	1290	1325.48		684.677												1191.45	699.355						2429.19
	475.161	555.161		560.968												1169.84	926.29						618.548
	492.742	422.581		1065.16												462.742	1582.1						800.968
	1037.1	395.645		1461.45												428.71	897.097						2224.52
	423.548	521.29		312.258												558.065	979.194						1140.48
	436.452	450.968		1197.42												1089.03	792.419						2148.39
	404.839	538.387		318.71												780	931.935						3791.61
	987.581	490.484		710.484												672.258	1152.58						1287.26
	493.548	556.935		409.516												615.484	1037.26						1429.19
	518.065	422.581		603.387												482.097	866.774						849.032
	677.419	538.065		574.677												839.355	1560.65						964.677
	531.29	922.419		528.065												903.871	685.161						1303.55
	746.774	441.452		1403.23												365.484	1022.1						1756.13
	799.516	311.129		541.29												1070	1302.74						970.161
	634.355	358.226		1064.68												517.581	1115.65						1602.42
	670	948.71		919.194												1020.32	960.968						452.903
	730.484	1004.68		1183.39												1184.52	1083.39						916.129
	529.032	1095.97		682.903												1616.61	1734.35						1262.58
	582.581	401.452		628.71												516.774	1070.32						910
	575.484	700.323		1778.55												1472.1	947.742						1734.84
	773.387	750.484		1448.06												895.161	2270.16						1448.55
	561.935	1290.16		494.516												1455.97	778.387						1507.9
	675.161	598.065		526.935												751.935	844.194						1250
	519.355	537.097		1298.06												1016.45	610.645						2200
	1354.84	1092.9		721.613												724.032	1003.55						1554.03
	1212.42	628.548		682.742												1025.81	949.194						1090.32
	778.226	602.419		1223.39												538.871	1061.29						1560.16
	475.968	474.355		651.935												1103.39	950.484						2316.94
	644.355	547.419		1162.26												1028.23	952.419						2073.87
	550.161	905.484		943.226												1491.77	1223.55						1466.61
	1442.1	666.129		619.677												1304.68	737.419						2321.45
	663.387	1037.9		679.355												1178.06	1006.13						950.484
	1026.29	476.29		534.194												1027.9	1007.42						1608.39
	557.581	1015.97		550.806												1268.39	939.355						458.226
	395.645	766.774		664.355												527.903	961.774						842.742
	701.774	657.097		598.387												698.387	1129.19						3145.16
	1539.68	487.903		1472.42												709.677	883.387						561.935
	427.258	1315.48		559.839												703.387	821.613						735.806
	1324.52	555.484		1178.39												1295.48	1484.19						1121.77
	492.581	1090.81		517.903												1142.58	1004.03						1550
	1120.97	387.258		502.258												659.516	1003.39						751.613
	521.129	1283.87		673.226												563.065	1147.42						1975.65
	555	1225.32		664.677												496.129	849.032						1715.16
	535	631.129		572.903												533.387	1109.03						1835.48
	531.613	1197.26		759.839												765.968	1158.06						3016.45
	451.29	621.129		1183.71												555.484	975.323						4600.81
	1202.26	591.935		584.839												1254.03	606.452						1908.71
	894.032	1293.87		414.355												640.484	753.387						5581.77
	1080	320.323		1209.03												708.226	1165.16						5011.94
	1469.68	505.484		1268.87												427.419	1081.45						3352.42
	557.258	645		564.355												1847.74	873.065						2706.61
	624.516	730.806		453.065												756.774	887.742						2001.45
	495	909.032		773.71												1596.94	953.387						3777.74
	326.29	1021.29		1432.58												678.226	1066.77						1438.55
	745.161	376.452		791.935												918.387	1050.65						2273.23
	803.065	984.194		859.194												1320.81	1032.42						757.419
	681.774	1092.9		1148.87												707.742	1989.68						1792.1
	613.226	1298.39		604.677												658.71	2197.26						884.355
	747.419	444.355		1309.52												493.387	1371.94						880.323
	614.516	1257.42		510.323												1383.71	1174.84						1680.65
	759.032	407.581		1091.61												842.903	912.903						2811.29
	524.839	312.581		728.226												476.613	1159.19						1692.9
	304.839	783.871		1090.65												1223.71	940.484						1557.42
	552.258	615.161		814.677												595.806	957.258						1076.94
	720.806	1012.58		1244.35												1411.29	943.871						1131.29
	879.839	639.032		595.323												1378.06	1019.84						2026.77
	664.355	1226.29		602.258												570.806	1005						709.032
	504.839	587.742		528.387												708.548	1811.45						1146.13
	569.032	1077.74														419.839	1996.94						2120.65
	1273.06	298.71														640.645	922.258						1112.26
	1290	605.323														659.355	1534.35						1602.42
	647.419	519.677														541.129	1126.29						1181.94
	1277.9	1230.48														717.581	1276.13						750.161
	250.323	592.581														761.613	1768.71						495.161
	680.161	485.161														734.355	1109.35						2150.65
	786.613	536.452														670.645	1665						222.258
	736.452	469.355														562.419	1018.87						1173.06
	720.484	573.387														843.871	746.129						811.613
	476.452	407.742														849.839	1111.61						945.968
	787.097	444.355														610.323	1005.48						2572.9
	1112.58	553.387														729.032	912.419						524.839
	575.161	537.419														844.516	1258.23						1046.77
	503.71	445.806														628.387	822.903						1251.45
	627.419	699.677														771.29	994.032						1084.52
	437.097	645.484														999.194	1038.23						1284.84
	626.129	652.581														751.935	1436.45						1136.45
	484.839	1182.1														639.194	1198.71						2749.84
	855.161	434.194														959.355	2146.13						997.581
	690.968	476.29														663.387	913.871						1803.23
	624.516	666.452														641.452	986.935						2385.81
	1236.77	623.71														745.161	976.452						1334.35
	831.613	421.129														848.871	1167.58						2846.29
	1415.65	579.032														821.129	1080.16						1970
	745.323	533.71														550.161	1044.84						1519.84
	726.935	383.71														686.129	1086.61						1238.55
	934.677	606.129														749.032	982.903						1158.06
	1499.68	579.194														670	1113.06						594.032
	1049.84	867.903														549.032	999.194						322.903
	495.161	1057.58														704.194	919.194						1151.45
	701.613	500.806														707.581	920.484						1176.94
	822.258	580.484														1503.87	998.226						1802.1
	596.774	1112.1														766.129	1110						2634.84
	761.613	515.968														634.032	962.419						820.161
	1371.13	1178.39														378.871	871.29						517.419
	740.645	1380.81														918.387	1040.48						1272.9
	563.387	628.226														758.387	1151.13						1047.58
	1095.65	564.677														972.581	1061.94						1027.26
	1428.39	597.258														795.161	1032.1						2471.94
	868.548	806.129														567.419	870.968						1335
	837.742	1166.29														784.677	835						5127.9
	1584.52	1264.84														921.613	806.935						2052.74
	1634.52	586.29														748.065	797.903						399.839
	1078.71	419.032														524.355	926.452						967.581
	1701.45	390.968														773.548	865.484						89.1935
	657.903	328.871														673.71	883.387						2547.42
	634.677	445														931.935	724.355						5826.13
	1017.26	428.548														665.645	1122.42						3382.42
	433.226	364.355														522.097	946.452						3742.1
	1176.29	514.516														775.161	922.097						3111.77
	842.581	572.097														985.323	835.645						2032.42
	847.742	414.839														777.742	1023.23						433.065
	720	1033.87														673.065	1036.45						2228.23
	695	602.581														747.097	838.871						1377.26
	548.548	1009.68														751.129	666.774						1475.32
	949.677	640.968														802.258	760.806						888.065
	561.29	1205.81														828.548	1347.74						1949.84
	860	627.581														863.065	1164.19						170
	810.323	659.677														854.032	836.935						1676.13
	867.419	1187.9														566.29	2114.03						4039.19
	702.097	1276.94														624.032	1542.26						1454.03
	797.097	406.452														904.194	1511.61						833.871
	661.129	364.516														595.161	644.516						1291.61
	905.645	1123.87														893.71	863.548						1281.77
	744.194	479.516														792.258	901.774						1580.65
	709.355	676.129														1549.19	737.097						2675.65
	518.71	341.129														691.452	1128.23						2406.77
	364.677	633.226														533.387	628.065						320.484
	717.581	353.387														639.839	767.742						1488.39
	492.581	327.419														854.516	1247.26						515.968
	969.032	945.484														744.355	1539.19						3132.9
	1121.13	413.548														615.806	1192.1						2593.87
	629.839	764.839														845.161	951.129						2130.81
	1610.48	415.968														455.968	1121.94						479.839
	372.097	599.677														617.097	943.226						2855.65
	545	432.742														886.935	789.677						2985.16
	536.935	535.968														721.29	1189.19						2916.13
	691.774	981.29														749.355	963.871						675.323
	436.129	492.419														623.71	912.903						1076.29
	393.226	380														1701.45	1180.97						1488.06
	561.935	623.226														529.194	669.516						1082.9
	646.29	438.226														718.71	793.548						10005.2
	497.419	666.29														572.581	933.065						1134.19
	584.355	383.71														721.29	1095.32						2430.65
	511.452	460														590.645	1136.61						3033.06
	523.065	412.258														782.581	774.032						2479.68
	504.032	412.419														683.548	825.968						2638.71
	695.806	435.968														555.323	1069.84						2265.97
	376.774	1147.26														701.613	602.419						1802.26
	410.806	900.645														623.387	1727.9						2387.58
	583.71	378.871														685.968	1756.13						2072.58
	715.806	399.516														699.355	792.742						2402.42
	596.129	754.032														969.516	815.161						1613.23
	863.387	357.258														584.032	700.484						526.774
	581.129	937.258														693.71	891.613						2918.39
	322.258	1197.26														967.581	593.226						2474.19
	646.935	659.839														797.097	782.419						3230.65
	563.226	682.097														708.871	863.71						340.968
	679.516	308.065														965.323	780.161						1480.32
	1035.16	611.29														1056.61	906.774						4446.77
	569.516	446.452														931.935	809.194						1566.13
	665.484	554.839														639.032	820						1408.55
	422.258	1368.23														761.452	1481.13						200.645
	446.774	660.161														952.097	615.484						1123.87
	620.161	358.548														580.484	998.71						3300.81
	695.484	684.032														832.581	818.871						2154.03
	954.677	709.194														502.419	797.419						1647.26
	421.613	621.29														721.774	865.968						2609.84
	371.129	349.194														727.419	850.323						690.806
	524.516	572.581														640.806	1601.29						3465
	580.645	937.258														885.161	846.29						582.419
	430.323	496.774														537.742	857.258						3175.32
	618.226	663.71														721.613	998.387						4343.55
	501.935	1371.94														671.613	895.806						1425.16
	452.742	593.548														1020.97	904.516						1962.9
	734.677	408.065														573.548	818.71						1737.1
	505.968	388.871														486.774	936.613						4454.84
	517.742	520														913.548	486.613						752.903
	756.935	717.581														685.806	939.032						3108.23
	536.613	549.355														619.839	1512.1						3346.94
	454.194	466.29														552.581	691.613						1764.68
	408.548	859.355														854.677	2058.23						1055.97
	479.677	565.968														831.774	1469.68						194.516
	560.968	1350.97														580.806	931.29						1387.74
	325.161	542.903														652.097	1006.45						4990
	655.968	1139.84														623.387	899.839						1402.58
	545.323	526.613														522.258	1755.97						950.968
	465.806	349.194														782.097	900.161						2510.81
	462.097	513.71														625.323	694.355						783.71
	326.452	586.774														508.387	1121.45						1465.81
	1099.19	296.452														585	776.29						1926.13
	527.097	885.161														584.355	935.968						6105.65
	424.032	1036.45														689.516	740.484						2145.16
	624.032	605.161														872.419	783.387						1682.42
	366.935	537.258														898.387	594.355						709.355
	571.129	587.581														788.387	904.032						1671.61
	825.484	496.613														499.194	771.935						3072.58
	634.194	750.484														614.516	727.097						989.677
	570.806	327.097														1009.03	884.355						2823.71
	375.484	445.645														719.839	678.71						4113.39
	521.613	641.613														870	1435.97						2337.9
	857.097	704.839														1788.39	659.032						2237.9
	534.839	1125.16														961.129	686.935						1717.26
	405.161	612.581														1339.68	702.258						842.581
	559.677	545.968														562.903	1546.94						2617.74
	355.323	665.484														795.484	1036.45						5258.55
	462.419	475.645														676.613	1356.77						945.968
	342.742	414.677														720.645	456.935						1189.84
	1200.16	773.871														678.065	1611.77						2155
	590.645	445.806														1185.48	1208.87						1667.1
	706.29	425.968														678.387	851.935						649.194
	548.71	723.226														843.71	970.645						979.516
	557.097	542.419														675.484	1880.81						997.258
	652.419	684.516														974.839	667.419						925.323
	449.516	470.484														537.903	946.774						1012.9
	610.484	362.419														774.516	983.065						3173.06
	1183.06	510.484														736.935	969.516						1779.84
	667.581	626.452														771.29	650.323						1433.23
	553.871	648.871														718.065	519.516						1832.42
	694.677	416.774														610	630.645						1750
	715	539.839														560.806	486.29						3322.26
	591.935	1017.26														881.935	424.032						2224.35
	732.258	429.355														691.452	707.903						1118.39
	653.226	1215.65														843.871	538.871						892.903
	632.903	535.968														653.387	616.935						2032.74
	1112.58	394.839														286.935	684.194						2537.1
	655.484	661.452														824.032	1091.45						755.645
	681.452	593.226														552.097	1098.39						5112.58
	823.065	493.71														726.935	541.613						1754.68
	768.871	592.903														681.774	732.581						1063.55
	817.419	507.581														741.452	426.613						1386.77
	801.613	848.226														619.839	412.419						1104.84
	694.839	782.903														484.516	712.903						1863.06
	574.355	1324.84														647.742	899.516						1421.13
	744.032	562.903														423.387	500.806						4050.48
	858.226	613.065														647.903	434.355						1413.87
	611.129	744.355														670.484	513.548						775.806
	633.71	666.29														558.065	713.871						3511.29
	893.71	567.097														699.032	991.613						1467.42
	637.581	362.258														688.065	648.871						1663.87
	478.387	617.903														707.903	837.742						2154.35
	518.226	566.129														754.194	596.29						1059.52
	1375	1238.87														1028.87	472.258						697.903
	706.452	399.677														894.194	757.258						1797.9
	785.484	657.258														775.161	841.129						1570.16
	648.871	417.581														908.226	512.258						3495.16
	625	350.484														713.871	621.129						4380.65
	602.581	591.935														1677.58	1098.39						2276.13
	727.258	941.935														612.742	599.516						2806.77
	1078.23	630.645														601.452	629.516						269.839
	695.806	561.29														846.613	633.548						2244.68
	637.419	1130.81														610.323	1299.68						881.613
	706.29	1197.9														911.613	349.355						1920.97
	601.774	729.516														969.516	710.806						2025
	544.194	1297.1														686.129	705.161						3261.45
	562.097	585.484														539.516	435.161						5042.1
	1333.87	582.419														566.774	695.806
	633.871	696.29														542.097	623.871
	637.903	1368.06														985.161	577.097
	821.452	583.226														984.194	726.129
	452.742	535.645														693.871	616.774
	565.323	463.548														727.419	738.226
	539.677	1139.19														1040.32	428.226
	705.806	1197.42														702.097	1357.1
	787.097	994.355														762.903	753.226
	716.774	448.065														602.258	782.742
	1458.71	384.032														765.323	574.677
	679.194	545.806														623.548	1393.23
	413.065	571.613														652.581	530.484
	583.548	515.806														643.387	660.484
	702.258	477.742														1500.48	587.097
	482.581	797.903														649.677	768.226
	499.355	950.806														680.806	653.387
	868.387	376.129														750.484	744.355
	780.323	323.871														587.581	662.581
	641.129	503.548														675.968	668.065
	1567.42	630														618.387	817.581
	847.742	349.839														671.29	667.742
	400.806	514.194														765.968	438.548
	705.806	512.903														518.065	532.097
	566.935	547.258														634.032	857.258
	455.161	1017.58														513.548	551.613
	607.258															774.516	714.677
	1591.13															563.226	747.903
	628.71															632.742	696.29
	733.387															700.161	620.323
	516.935															592.903	441.452
	458.387															722.581	682.903
	604.194															727.258	712.903
	595.806															1571.13	803.71
	621.129															743.065	751.29
	703.71															549.516	542.742
	1098.87															472.581	594.032
	678.71															617.742	563.065
	630.323															733.548	1464.84
	398.71															716.129	594.194
	648.71															550.161	641.774
	727.903															709.677	523.871
	541.29															728.71	450.645
	1390.81															1709.68	779.032
	655.323															615.323	460.968
	286.613															605.645	824.032
	660.161															631.774	1137.42
	543.548															365.645	765.484
	592.419															886.613	789.194
	732.419															734.032	476.129
	536.613															446.935	587.258
	918.226															894.194	553.71
	420.323															683.71	772.258
	758.226															550.161	908.226
	674.355															1616.94	755.484
	812.742															644.032	569.032
	1399.19															630.323	529.032
	634.355															705.645	885.968
	722.903															730	739.355
	681.29															690.806	652.581
	640.968															1243.06	546.29
	757.258															1163.39	648.387
	632.097															707.742	691.129
	665.968															768.548	622.581
	624.677															881.935	801.29
	709.355															692.742	748.548
	744.194															796.935	811.452
	1467.9															692.903	645.645
	860.806															682.419	906.935
	1055.97															575.484	750.806
	656.774															906.29	825.161
	777.097															682.097	940.645
	660															462.419	725.323
	510.323															795.645	670.161
	625.645															760.806	859.032
	709.839															638.71	762.258
	439.194															499.032	1711.94
	662.419															378.387	1200.81
	1491.77															698.71	491.452
	379.516															381.452	775.484
	653.065															575.806	1117.1
	758.226															1721.77	694.194
	648.226															812.742	652.903
	1364.03															528.387	712.903
	557.581															768.065	563.548
	670.323															580.645	772.581
	1351.94															757.903	699.516
	568.065															1116.61	716.935
	649.516															520.968	853.226
	995															433.71	920
	757.581															668.71	799.516
	574.516															475	412.581
	1318.55															776.935	763.871
	858.548																734.516
	341.774																641.452
	681.129																644.677
	795																500.806
	548.71																662.742
	1305.48																493.226
	694.194																774.516
	484.194																454.839
	744.839																487.419
	497.742																616.613
	655.484																604.516
	813.71																710.161
	605.484																843.226
	661.452																533.065
	704.516																588.065
	719.516																688.387
	733.065																718.226
	439.355																575.806
	884.677																680.806
	492.903																510.484
	546.613																608.065
	580.161																791.29
	582.419																579.032
	1218.39																699.032
	867.258																609.839
	559.032																648.548
	928.387																645.806
	525.968																519.839
	435.484																575.806
	604.194																480.968
	796.452																709.194
	588.387																677.097
	755.323																692.419
	811.29																631.129
	522.097																738.71
	476.129																519.677
	1050.97																632.097
	695.645																738.548
	625																626.129
	423.871																740.484
	579.194																689.355
	709.677																604.516
	561.935																727.742
	678.871																760.161
	616.29																597.258
	688.548																569.677
	388.065																817.581
	356.774																908.871
	623.548																832.903
	634.839																733.71
	742.581																662.581
	605.161																756.935
	633.387																622.419
	635.645																495.484
	618.71																583.871
	649.194																611.129
	807.903																1259.84
	680.968																781.774
	611.129																906.452
	530.806																779.677
	768.065																831.613
	882.258																876.774
	716.29																678.71
	666.129																668.871
	947.903																710
	673.387																698.387
	732.903																661.29
	729.355																629.355
	806.129																590.968
	616.129																754.677
	831.452																796.613
	805																778.387
	646.452																538.226
	685.161																545.161
	528.71																793.387
	624.032																479.677
	707.742
	1356.45
	725.968
	872.742
	555.645
	1556.13
	740.484
	608.387
	815.806
	782.419
	637.581
	823.226
	878.387
	875.968
	541.613
	758.548
	775.161
	789.516
	1392.42
	962.903
	780.806
	657.903
	732.742
	580
	528.71
	716.935
	778.548
	725.161
	715.968
	671.29
	1057.9
	815.806
	570
	629.516
	737.419
	607.903
	848.71
	707.903
	1018.39
	816.29
	863.548
	502.258
	625.806
	925.323
	559.032
	556.129
	745.484
	574.839
	1482.1
	588.548
	687.903
	917.097
	690.484
	660.806
	617.581
	655
	572.742
	348.387
	769.194
	585.968
	820.645
	972.419
	769.839
	1415.65
	444.839
	673.387
	709.516
	707.097
	689.677
	633.065
	802.419
	795.645
	589.355
	853.548
	664.677
	771.774
	786.774
	935.645
	573.387
	694.516
	673.226
	690.323
	658.226
	1307.1
	745.806
	1003.06
	585.806
	583.387
	921.935
	607.419
	765.161
	815.645
	664.839
	801.935
	590.968
	657.419
	581.29
	1720.16
	619.677
	999.194
	661.29
	417.903
	838.871
	569.355
	528.548
	641.935
	819.839
	640.968
	755.806
	760.484
	555.161
	598.387
	1296.29
	530.806
	807.258
	457.742
	528.871
	708.871
	757.742
	555.645
	754.355
	407.742
	498.71
	953.548
	492.903
	630.968
	768.226
	477.097
	568.548
	1113.87
	828.226
	676.452
	678.387
	565.323
	702.419
	870.968
	703.71
	585.645
	380
	730.484
	421.452
	709.516
	774.839
	654.516
	542.903
	664.032
	921.129
	655.161
	603.226
	557.742
	552.419
	1416.77
	1143.39
	314.194
	392.903
	470
	1219.35
	1236.77
	509.355
	510.323
	712.419
	624.355
	1252.1
	1426.94
	603.226
	448.065
	525.484
	582.903
	514.516
	360
	508.871
	576.29
	665.161
	573.871
	637.581
	418.065
	510
	1201.94
	452.419
	390.484
	837.419
	350.484
	627.258
	595.323
	658.226
	501.774
	566.129
	694.677
	619.677
	499.194
	1125.65
	702.581
	617.581
	648.548
	638.871
	1207.42
	520.161
	895.968
	370.968
	806.774
	1069.19
	502.581
	566.935
	689.516
	706.29
	1103.87
	430.806
	621.774
	469.355
	834.677
	566.935
	1064.35
	1102.1
	1206.29
	679.839
	501.613
	430.645
	541.452
	519.194
	1361.29
	659.839
	972.419
	618.065
	540.484
	424.355
	360.484
	413.71
	1164.19
	1027.58
	369.194
	1036.29
	612.903
	469.677
	659.032
	679.677
	711.29
	487.581
	1200
	1230.32
	761.774
	463.065
	597.258
	1299.84
	604.516
	1080.16
	1160.65
	1299.03
	596.452
	636.29
	597.419
	750
	724.194
	594.032
	723.226
	584.194
	1219.35
	480.323
	1127.42
	1166.94
	684.032
	635.484
	1226.45
	394.516
	635.323
	566.29
	479.839
	557.258
	596.774
	475
	740.323
	928.71
	538.71
	745
	1261.77
	611.29
	535
	494.677
	457.097
	595.484
	530.484
	1258.71
	469.516
	689.516
	645.323
	1446.29
	1181.61
	505
	1106.77
	538.387
	859.516
	624.839
	565.484
	688.065
	564.194
	487.581
	1595.32
	776.774
	570.645
	500.323
	678.065
	1290.16
	1215.32
	479.516
	1191.13
	620
	454.839
	511.129
	525.323
	423.71
	1301.94
	622.097
	940.161
	456.452
	1103.39

## Sheet: Lrp2 cKO cellular density
intermediate	WT	Unnamed: 2	Unnamed: 3	Unnamed: 4	Unnamed: 5	Unnamed: 6	Unnamed: 7	LRP2 cKO	Unnamed: 9	Unnamed: 10	Unnamed: 11	Unnamed: 12	Unnamed: 13	Unnamed: 14	peripheral	WT.1	Unnamed: 17	Unnamed: 18	Unnamed: 19	Unnamed: 20	Unnamed: 21	Unnamed: 22	LRP2 cKO.1	Unnamed: 24	Unnamed: 25	Unnamed: 26	Unnamed: 27	Unnamed: 28	Unnamed: 29
	S1	S2	S3	S4	S5	S6	S7	S8	S9	S10	S11	S12	S13	S14		S1	S2	S3	S4	S5	S6	S7	S8	S9	S10	S11	S12	S13	S14
cellular density c/mm2	927.407	1172.99	1180.59	1156.74	1228.65	1096.24	1286.97	387.785	169.381	212.578	328.878	236.053	181.7	343.128	cellular density c/mm2	1222.13	1224.55	1199.65	1280.15	1394.58	1128.31	1090.64	529.159	665.811	611.318	637.195	444.613	374.507	355.002
number total of cells	1612	1155	528	932	613	745	669	378	137	177	379	293	223	444	number total of cells	1222	1222	677	343	826	307	739	1129	368	651	255	625	384	315
						WT		LRP2 cKO
						Means	SD	Means	SD
					Intermediate	1149.94	43.3406	265.643	32.7055
					Periphery	1220	37.6942	516.801	48.1621

## Sheet: Lrp2 cKOcell distribution
Unnamed: 0	intermediate	Unnamed: 2	Unnamed: 3	Unnamed: 4	Unnamed: 5	Unnamed: 6	Unnamed: 7	Unnamed: 8	Unnamed: 9	Unnamed: 10	Unnamed: 11	Unnamed: 12	Unnamed: 13	Unnamed: 14	Unnamed: 15	Unnamed: 16	Unnamed: 17	Unnamed: 18	Unnamed: 19	Unnamed: 20	Peripheral	Unnamed: 22	Unnamed: 23	Unnamed: 24	Unnamed: 25	Unnamed: 26	Unnamed: 27	Unnamed: 28	Unnamed: 29	Unnamed: 30	Unnamed: 31	Unnamed: 32	Unnamed: 33	Unnamed: 34	Unnamed: 35	Unnamed: 36	Unnamed: 37	Unnamed: 38
		WT							LRP2 cKO											pourcentage of cells		Controles							KO
pourcentage of cells	S1	S2	S3	S4	S5	S6	S7	S8	S9	S10	S11	S12	S13	S14						Number of cells (peripheral)	S1	S2	S3	S4	S5	S6	S7	S8	S9	S10	S11	S12	S13	S14
smallµm	5	5	20	15	10	3	10	18	3	3	2	2	5	8						small<300µm	3	18	2	0	6	0	4	27	22	23	2	8	10	3
300<x<1500µm	1240	1100	484	874	584	668	645	150	7	24	74	77	18	163		pourcentage of cells				medium 300<x<1500µm	1160	1228	634	339	813	299	708	508	241	396	142	264	162	106		pourcentage of cells
>1500µm	53	50	24	43	19	74	15	210	127	150	303	214	200	273			intermediate			large >1500µm	59	52	41	4	7	8	27	594	105	232	111	353	211	206			peripheral
total	1298	1155	528	932	613	745	670	378	137	177	379	293	223	444			WT	KO		total	1222	1298	677	343	826	307	739	1129	368	651	255	625	383	315			WT	KO
% smallµm	0.385208	0.4329	3.78788	1.60944	1.63132	0.402685	1.49254	4.7619	2.18978	1.69492	0.527704	0.682594	2.24215	1.8018		% small	1.39171	1.98584		% small	0.245499	1.38675	0.295421	0	0.726392	0	0.541272	2.3915	5.97826	3.53303	0.784314	1.28	2.61097	0.952381		% small	0.456476	2.50435
% 300<x<1500µm	95.5316	95.2381	91.6667	93.7768	95.2692	89.6644	96.2687	39.6825	5.10949	13.5593	19.5251	26.2799	8.07175	36.7117		% medium	93.9165	21.2771		% medium	94.9264	94.6071	93.6484	98.8338	98.4262	97.3941	95.8051	44.9956	65.4891	60.8295	55.6863	42.24	42.2977	33.6508		% medium	96.2344	49.3127
% >1500µm	4.0832	4.329	4.54545	4.61373	3.09951	9.93289	2.23881	55.5556	92.7007	84.7458	79.9472	73.0375	89.6861	61.4865		% large	4.6918	76.7371		% large	4.82815	4.00616	6.05613	1.16618	0.847458	2.60586	3.65359	52.6129	28.5326	35.6375	43.5294	56.48	55.0914	65.3968		% large	3.30908	48.1829
datas	intermediate																			datas	Peripheral
	WT							LRP2 cKO													Controles							KO
	S1	S2	S3	S4	S5	S6	S7	S8	S9	S10	S11	S12	S13	S14							S1	S2	S3	S4	S5	S6	S7	S8	S9	S10	S11	S12	S13	S14
	medium	medium	medium	medium	medium	medium	medium	medium	large	large	large	large	large	medium							medium	medium	medium	medium	medium	medium	medium	medium	large	large	large	medium	large	large
	medium	medium	medium	medium	medium	medium	medium	medium	large	large	large	large	large	medium							medium	medium	medium	medium	medium	medium	medium	large	medium	medium	large	large	large	large
	medium	medium	medium	medium	medium	medium	medium	medium	large	large	large	large	large	medium							medium	medium	medium	medium	medium	medium	medium	large	medium	large	large	large	large	large
	medium	medium	medium	medium	large	medium	medium	large	large	large	large	large	large	medium							small	medium	medium	medium	medium	medium	medium	large	medium	medium	large	medium	large	large
	medium	medium	medium	medium	medium	medium	medium	medium	large	large	large	large	large	medium							medium	medium	medium	medium	medium	medium	medium	medium	medium	medium	large	large	large	large
	medium	medium	medium	large	medium	medium	medium	large	large	large	medium	large	large	medium							small	small	medium	medium	medium	medium	medium	large	medium	medium	large	large	large	large
	medium	medium	medium	medium	medium	medium	medium	medium	large	large	large	large	large	medium							medium	medium	medium	medium	medium	medium	medium	medium	large	medium	large	large	large	large
	medium	medium	medium	medium	medium	large	medium	large	large	large	large	large	large	medium							medium	medium	medium	medium	medium	medium	medium	large	medium	medium	large	medium	large	large
	medium	medium	medium	medium	medium	medium	medium	medium	large	large	large	large	large	large							medium	medium	medium	medium	medium	medium	medium	medium	medium	medium	large	large	large	large
	medium	medium	medium	medium	medium	medium	medium	large	large	large	medium	large	large	medium							medium	medium	medium	medium	medium	medium	medium	medium	large	large	large	large	large	large
	medium	medium	medium	medium	medium	large	medium	medium	large	large	large	large	large	medium							medium	medium	medium	medium	medium	medium	medium	large	medium	medium	medium	large	large	large
	medium	medium	medium	medium	medium	medium	medium	medium	large	large	large	large	large	medium							medium	medium	medium	medium	medium	medium	medium	medium	medium	medium	medium	large	large	large
	medium	medium	medium	medium	medium	medium	medium	large	large	large	large	large	large	medium							medium	medium	medium	medium	medium	medium	medium	large	medium	large	large	large	large	large
	medium	medium	medium	medium	medium	large	large	medium	large	large	large	large	large	medium							large	medium	medium	medium	medium	medium	medium	large	medium	medium	large	large	large	large
	medium	medium	medium	medium	medium	medium	large	medium	large	large	large	large	large	medium							medium	medium	medium	medium	medium	medium	medium	medium	medium	medium	large	medium	large	large
	medium	medium	medium	medium	medium	medium	medium	medium	large	large	large	large	large	medium							medium	medium	medium	medium	medium	medium	medium	large	medium	large	large	large	large	medium
	medium	medium	medium	medium	medium	medium	medium	medium	large	large	large	large	large	medium							medium	medium	medium	medium	medium	medium	medium	medium	medium	medium	medium	medium	large	large
	medium	medium	medium	medium	medium	medium	large	small	large	large	large	medium	large	medium							medium	medium	medium	medium	medium	medium	medium	large	medium	large	large	large	large	large
	medium	medium	medium	medium	medium	medium	medium	medium	large	large	large	medium	large	medium							medium	medium	medium	medium	medium	medium	medium	large	medium	large	large	medium	large	medium
	medium	medium	large	medium	medium	medium	medium	medium	large	large	large	medium	large	medium							medium	medium	large	medium	medium	medium	medium	medium	medium	medium	large	large	large	large
	medium	medium	medium	medium	medium	large	large	large	large	large	large	medium	large	medium							medium	medium	medium	medium	medium	medium	medium	large	medium	medium	large	large	large	large
	medium	medium	medium	medium	medium	medium	medium	large	large	large	large	large	large	medium							medium	medium	medium	medium	medium	medium	medium	large	small	large	large	large	large	large
	medium	medium	medium	medium	medium	medium	large	large	large	large	large	large	large	medium							medium	medium	medium	medium	large	medium	medium	medium	medium	large	large	large	large	medium
	medium	medium	medium	medium	medium	medium	medium	large	large	large	large	large	large	small							large	medium	medium	medium	medium	medium	medium	large	small	medium	medium	large	large	large
	medium	medium	medium	medium	medium	medium	medium	large	large	large	large	large	medium	medium							medium	small	medium	medium	medium	medium	medium	large	small	medium	large	large	large	medium
	medium	medium	small	medium	medium	medium	medium	large	large	large	large	medium	large	medium							medium	medium	medium	medium	medium	medium	medium	medium	large	medium	large	large	large	large
	medium	medium	medium	medium	medium	medium	medium	medium	large	large	large	medium	large	medium							medium	medium	medium	medium	medium	medium	medium	medium	medium	medium	large	large	large	large
	medium	medium	medium	medium	medium	medium	medium	large	large	large	large	large	large	medium							medium	medium	medium	medium	medium	medium	medium	medium	medium	medium	small	large	large	large
	medium	medium	medium	medium	medium	medium	medium	large	large	large	large	large	large	medium							medium	medium	medium	medium	medium	medium	medium	large	medium	medium	large	large	large	large
	medium	medium	medium	medium	medium	large	large	medium	large	large	large	large	large	medium							medium	medium	medium	medium	medium	medium	medium	large	medium	medium	large	large	large	large
	medium	medium	medium	medium	medium	medium	medium	large	large	large	large	large	large	medium							medium	medium	medium	medium	medium	medium	medium	medium	medium	small	large	large	large	large
	medium	large	medium	medium	medium	medium	medium	large	large	large	large	large	large	medium							medium	medium	medium	medium	medium	medium	medium	medium	medium	medium	large	large	large	large
	medium	medium	medium	medium	medium	medium	medium	medium	medium	large	large	large	medium	medium							medium	medium	medium	medium	medium	medium	medium	large	large	medium	large	large	large	large
	medium	medium	medium	medium	medium	medium	medium	medium	large	large	large	medium	large	medium							medium	small	medium	medium	medium	medium	medium	large	medium	medium	large	large	large	large
	medium	large	medium	medium	medium	medium	medium	large	medium	large	large	medium	large	medium							medium	medium	medium	medium	medium	medium	medium	large	medium	medium	large	large	large	large
	medium	medium	medium	medium	medium	medium	medium	medium	large	large	large	medium	large	medium							medium	medium	medium	medium	medium	medium	medium	large	medium	medium	medium	medium	large	medium
	medium	medium	medium	medium	medium	medium	medium	medium	small	large	large	medium	large	medium							medium	medium	medium	medium	medium	medium	medium	large	large	large	large	large	large	large
	medium	medium	medium	large	medium	medium	medium	medium	large	large	medium	medium	large	medium							medium	medium	medium	medium	medium	medium	medium	large	medium	medium	large	medium	large	large
	medium	medium	medium	medium	medium	large	large	medium	large	large	large	medium	large	medium							medium	medium	medium	medium	medium	medium	medium	large	small	large	large	large	large	large
	medium	medium	medium	medium	medium	medium	medium	large	large	large	large	medium	large	medium							medium	medium	medium	medium	medium	medium	medium	medium	medium	small	large	medium	large	large
	medium	medium	medium	medium	medium	large	medium	large	large	medium	large	medium	large	medium							medium	medium	medium	medium	medium	medium	medium	large	small	small	large	large	large	large
	medium	medium	medium	small	medium	medium	medium	large	medium	large	large	medium	large	medium							medium	medium	medium	medium	medium	medium	medium	medium	medium	large	large	large	medium	large
	medium	medium	medium	medium	medium	medium	medium	medium	medium	large	large	medium	large	medium							medium	medium	medium	medium	medium	medium	medium	medium	medium	medium	large	large	large	medium
	medium	large	medium	medium	medium	medium	medium	large	medium	large	large	medium	large	medium							medium	small	medium	medium	medium	medium	medium	medium	medium	medium	large	large	large	large
	medium	medium	medium	medium	medium	medium	medium	medium	large	medium	large	medium	large	medium							medium	medium	medium	medium	medium	medium	medium	medium	small	medium	large	large	large	large
	large	medium	medium	medium	medium	medium	medium	medium	large	large	medium	medium	large	medium							medium	medium	medium	medium	medium	medium	medium	large	small	large	large	medium	large	large
	medium	medium	large	medium	medium	large	medium	large	large	large	large	medium	large	medium							medium	medium	medium	medium	medium	large	medium	medium	medium	medium	large	large	large	medium
	medium	medium	small	medium	medium	medium	medium	medium	large	medium	large	medium	large	medium							medium	medium	medium	medium	medium	medium	medium	medium	medium	large	large	large	large	large
	medium	medium	medium	medium	medium	medium	medium	medium	large	small	large	medium	large	medium							medium	medium	medium	medium	medium	medium	medium	medium	medium	medium	medium	large	large	medium
	medium	medium	medium	medium	medium	medium	medium	large	large	large	large	large	large	large							medium	medium	medium	medium	medium	medium	medium	medium	medium	medium	large	large	large	medium
	medium	medium	medium	medium	medium	medium	medium	medium	large	large	large	large	large	medium							medium	medium	medium	medium	medium	medium	medium	large	medium	medium	medium	medium	large	large
	medium	medium	medium	medium	medium	medium	medium	medium	large	large	large	large	large	large							medium	medium	large	medium	medium	medium	medium	medium	medium	large	large	large	large	large
	medium	medium	medium	medium	medium	medium	medium	medium	large	large	large	large	large	medium							medium	medium	medium	large	medium	medium	medium	large	medium	large	medium	medium	large	large
	medium	medium	medium	medium	medium	medium	medium	medium	large	large	large	large	large	medium							medium	medium	medium	medium	medium	medium	medium	medium	medium	medium	medium	medium	large	large
	medium	medium	medium	medium	medium	medium	medium	medium	large	large	large	large	large	large							medium	medium	medium	medium	medium	medium	medium	large	medium	medium	medium	large	large	large
	medium	medium	medium	medium	medium	medium	medium	small	large	large	large	large	large	medium							medium	medium	medium	medium	medium	medium	medium	medium	small	medium	medium	medium	large	medium
	medium	medium	medium	medium	medium	medium	medium	medium	large	large	large	large	large	medium							medium	medium	medium	medium	medium	medium	medium	large	medium	medium	medium	medium	large	large
	medium	medium	medium	medium	medium	large	medium	medium	large	large	medium	large	large	medium							medium	medium	medium	medium	medium	medium	medium	medium	medium	large	large	large	large	large
	medium	medium	medium	medium	medium	medium	medium	medium	large	medium	large	large	large	medium							medium	medium	medium	medium	medium	medium	medium	medium	medium	large	medium	large	large	large
	large	medium	medium	medium	medium	large	medium	medium	large	small	large	large	large	medium							medium	medium	medium	medium	medium	medium	medium	large	medium	medium	large	large	large	large
	medium	medium	medium	medium	medium	medium	medium	medium	large	large	large	large	large	medium							medium	medium	medium	medium	medium	medium	medium	medium	medium	medium	medium	large	large	large
	medium	medium	medium	medium	medium	medium	medium	medium	large	medium	large	large	large	medium							medium	medium	medium	medium	medium	medium	medium	medium	medium	large	medium	medium	large	large
	medium	medium	medium	small	large	medium	medium	medium	large	large	large	large	large	large							medium	medium	medium	medium	medium	medium	medium	medium	medium	large	medium	large	large	large
	medium	medium	medium	medium	medium	medium	large	large	large	large	large	large	large	medium							medium	medium	large	medium	medium	medium	medium	large	medium	large	large	large	large	large
	large	medium	medium	small	medium	medium	medium	large	large	large	large	large	large	medium							medium	medium	medium	medium	medium	medium	medium	large	medium	medium	large	large	large	large
	medium	medium	medium	medium	medium	medium	medium	medium	large	large	medium	large	large	large							medium	medium	large	medium	medium	medium	medium	large	medium	large	medium	medium	large	large
	medium	medium	medium	medium	medium	medium	medium	large	large	large	medium	large	large	large							medium	medium	large	medium	medium	medium	medium	large	medium	medium	medium	large	large	large
	medium	medium	medium	medium	medium	medium	medium	large	large	large	large	large	large	medium							medium	medium	medium	medium	medium	medium	medium	large	medium	medium	large	medium	large	large
	medium	medium	medium	medium	medium	medium	medium	large	large	large	large	large	large	medium							medium	medium	large	medium	medium	medium	medium	medium	medium	medium	large	large	small	large
	medium	medium	medium	medium	medium	medium	medium	large	large	medium	large	large	large	large							medium	medium	medium	medium	medium	medium	medium	medium	medium	medium	large	medium	large	large
	medium	medium	medium	medium	medium	medium	medium	large	large	large	large	large	large	large							medium	medium	medium	medium	medium	medium	medium	medium	medium	small	large	large	large	large
	medium	medium	medium	medium	medium	large	medium	large	large	large	large	large	large	medium							medium	medium	medium	medium	medium	medium	medium	medium	medium	large	large	large	large	large
	medium	medium	medium	medium	medium	medium	medium	large	medium	large	large	medium	large	medium							medium	medium	medium	medium	medium	medium	medium	medium	medium	small	large	large	large	large
	medium	medium	medium	medium	medium	medium	medium	large	large	large	large	medium	large	medium							medium	medium	medium	medium	medium	medium	medium	medium	medium	large	large	large	large	large
	medium	medium	medium	large	medium	large	medium	large	large	large	large	medium	large	medium							medium	medium	medium	medium	medium	medium	medium	medium	medium	large	large	medium	large	large
	medium	medium	medium	medium	large	medium	medium	large	large	large	large	medium	large	medium							medium	medium	medium	medium	medium	medium	medium	large	medium	medium	large	large	large	large
	medium	medium	medium	medium	medium	large	medium	large	large	large	large	medium	large	medium							medium	medium	medium	medium	medium	medium	medium	large	medium	large	medium	large	large	large
	medium	medium	medium	medium	medium	medium	medium	large	large	large	large	medium	large	medium							medium	medium	medium	medium	medium	medium	medium	small	small	small	large	small	large	large
	medium	medium	medium	medium	medium	medium	medium	large	large	large	large	large	large	medium							medium	medium	medium	medium	medium	medium	medium	large	medium	medium	large	medium	large	large
	medium	large	medium	medium	medium	medium	medium	large	large	large	large	large	large	large							medium	medium	medium	medium	medium	medium	medium	medium	medium	medium	medium	large	large	large
	medium	medium	medium	medium	medium	medium	medium	large	large	medium	large	large	large	medium							medium	medium	medium	medium	medium	medium	medium	medium	medium	medium	medium	large	medium	large
	medium	medium	medium	medium	medium	medium	medium	large	large	large	large	large	large	medium							medium	medium	medium	medium	medium	medium	medium	medium	medium	large	medium	large	large	medium
	medium	medium	medium	medium	medium	large	medium	large	large	large	large	large	large	medium							medium	medium	large	medium	medium	medium	medium	large	medium	medium	medium	large	large	medium
	medium	medium	medium	medium	medium	medium	medium	large	medium	large	large	large	large	large							medium	medium	medium	medium	medium	medium	medium	medium	medium	large	medium	medium	large	large
	medium	medium	medium	medium	medium	medium	medium	large	large	large	large	large	large	large							medium	medium	medium	medium	medium	medium	medium	medium	medium	large	large	large	large	medium
	medium	medium	medium	medium	medium	medium	medium	large	large	large	medium	large	medium	large							medium	medium	medium	medium	medium	medium	medium	large	medium	medium	medium	large	large	medium
	medium	medium	medium	medium	medium	medium	medium	large	large	large	large	large	large	medium							medium	medium	medium	medium	medium	medium	medium	medium	medium	large	medium	large	large	medium
	medium	medium	medium	large	medium	medium	medium	large	large	large	large	large	large	small							medium	medium	large	medium	medium	medium	medium	large	medium	small	medium	large	large	large
	medium	medium	medium	medium	medium	medium	medium	large	large	large	medium	large	large	medium							medium	medium	medium	medium	medium	medium	medium	medium	medium	large	medium	large	large	medium
	medium	medium	medium	medium	medium	medium	medium	large	large	large	medium	large	large	medium							medium	medium	medium	medium	medium	medium	medium	large	medium	large	medium	large	large	large
	medium	medium	medium	medium	medium	medium	medium	large	large	large	large	large	large	medium							medium	medium	large	medium	medium	medium	medium	large	medium	large	medium	large	large	medium
	medium	medium	medium	large	medium	medium	medium	large	large	large	large	large	large	medium							medium	medium	medium	medium	medium	medium	medium	medium	medium	large	medium	medium	large	medium
	medium	medium	medium	medium	medium	medium	medium	large	large	large	large	large	large	medium							medium	medium	medium	medium	medium	medium	medium	large	medium	large	medium	large	medium	medium
	medium	medium	medium	medium	medium	large	medium	large	large	large	medium	large	large	medium							medium	medium	medium	medium	medium	medium	medium	medium	medium	large	large	large	medium	large
	medium	medium	medium	medium	medium	medium	medium	large	large	large	medium	large	large	medium							medium	medium	medium	medium	medium	medium	medium	medium	medium	medium	medium	large	medium	medium
	medium	medium	medium	medium	medium	medium	medium	medium	large	large	medium	large	large	small							medium	medium	medium	medium	medium	medium	medium	medium	medium	medium	medium	large	medium	large
	medium	medium	medium	medium	medium	medium	medium	large	large	large	large	large	large	large							medium	medium	medium	medium	medium	medium	medium	large	medium	large	medium	large	medium	medium
	medium	medium	medium	medium	medium	large	medium	large	large	large	large	large	large	large							medium	medium	medium	medium	medium	medium	medium	large	medium	large	medium	medium	medium	large
	medium	medium	medium	medium	large	medium	medium	large	large	large	medium	large	large	large							medium	medium	medium	medium	medium	medium	medium	medium	small	large	medium	large	medium	medium
	medium	medium	medium	medium	medium	medium	medium	large	large	large	medium	large	large	large							medium	medium	medium	medium	medium	medium	medium	large	medium	large	large	large	medium	large
	medium	medium	medium	medium	medium	medium	medium	large	large	large	large	large	large	large							medium	medium	medium	medium	medium	medium	medium	large	medium	large	small	large	medium	large
	medium	medium	medium	medium	medium	medium	medium	large	large	large	large	large	large	large							medium	medium	medium	medium	medium	medium	medium	medium	medium	large	medium	large	medium	medium
	medium	medium	medium	medium	medium	large	medium	large	large	large	large	large	large	medium							medium	medium	medium	medium	medium	medium	medium	medium	small	large	large	large	medium	medium
	medium	medium	medium	medium	medium	medium	medium	large	large	large	large	large	large	large							large	medium	medium	medium	medium	medium	medium	large	medium	medium	medium	small	medium	medium
	medium	medium	medium	medium	medium	medium	medium	large	large	large	large	large	large	large							medium	medium	medium	medium	medium	medium	medium	medium	medium	large	medium	large	medium	medium
	medium	medium	medium	medium	medium	medium	medium	large	large	large	large	large	large	medium							medium	small	medium	medium	medium	medium	medium	medium	medium	large	medium	large	medium	medium
	medium	medium	medium	large	medium	medium	medium	large	large	large	large	large	large	large							medium	medium	medium	large	medium	medium	medium	medium	medium	large	large	medium	medium	medium
	medium	medium	medium	medium	medium	large	medium	large	large	large	large	medium	large	large							medium	medium	medium	medium	medium	medium	large	large	medium	medium	medium	large	medium	medium
	large	medium	medium	medium	medium	medium	medium	large	large	large	medium	large	large	large							medium	medium	medium	medium	medium	medium	medium	large	small	large	large	large	medium	medium
	medium	medium	small	medium	medium	medium	medium	large	large	large	large	large	large	large							medium	medium	large	medium	medium	medium	medium	large	medium	medium	large	medium	medium	medium
	medium	medium	medium	medium	medium	large	medium	large	large	large	large	medium	large	large							medium	medium	medium	medium	medium	medium	medium	large	medium	medium	medium	medium	medium	medium
	large	medium	medium	large	medium	medium	medium	large	large	large	large	large	large	large							medium	medium	medium	medium	medium	medium	medium	large	medium	large	medium	large	small	medium
	medium	medium	medium	medium	medium	medium	medium	large	small	large	large	large	large	small							medium	medium	medium	medium	medium	medium	medium	medium	medium	medium	large	large	medium	large
	medium	medium	medium	medium	large	medium	medium	large	small	large	large	large	large	large							medium	medium	medium	medium	medium	medium	medium	large	medium	large	medium	medium	medium	medium
	medium	medium	medium	medium	medium	medium	medium	large	large	large	large	small	large	large							medium	medium	large	medium	medium	medium	medium	large	medium	large	medium	medium	medium	medium
	medium	medium	medium	medium	medium	medium	medium	large	large	large	large	large	large	large							medium	medium	medium	medium	medium	medium	medium	large	medium	large	medium	large	small	medium
	medium	medium	medium	medium	medium	medium	medium	large	large	large	large	large	large	large							medium	medium	medium	medium	medium	medium	medium	large	medium	large	large	large	small	large
	medium	medium	medium	medium	medium	large	medium	large	large	large	large	large	large	large							medium	medium	medium	medium	medium	medium	large	large	medium	large	medium	large	medium	medium
	medium	medium	medium	medium	large	medium	medium	large	large	large	large	large	large	large							medium	small	medium	medium	medium	medium	medium	large	medium	large	large	large	medium	medium
	medium	medium	medium	medium	medium	medium	large	large	large	large	large	large	large	large							medium	medium	medium	medium	medium	medium	medium	medium	medium	large	large	large	medium	large
	medium	medium	medium	medium	medium	medium	medium	large	large	large	large	large	large	large							medium	medium	large	medium	medium	medium	medium	large	medium	large	large	large	medium	medium
	medium	medium	medium	medium	medium	medium	medium	large	large	large	large	large	large	medium							medium	medium	medium	medium	medium	medium	medium	medium	medium	large	medium	large	large	large
	medium	medium	medium	medium	medium	medium	medium	large	large	large	medium	large	large	medium							medium	medium	medium	medium	medium	medium	medium	large	medium	large	large	large	large	medium
	medium	medium	medium	small	medium	medium	medium	medium	large	large	large	large	large	small							medium	medium	medium	medium	medium	medium	medium	medium	medium	large	large	large	medium	medium
	medium	medium	medium	medium	medium	large	medium	large	large	large	large	large	large	large							medium	medium	medium	medium	medium	medium	medium	medium	medium	large	medium	medium	medium	large
	medium	medium	medium	medium	medium	medium	medium	medium	large	large	large	large	large	medium							medium	medium	medium	medium	medium	medium	medium	medium	small	large	medium	large	medium	medium
	medium	small	medium	medium	medium	medium	medium	large	large	large	large	large	large	large							medium	medium	medium	medium	medium	medium	medium	medium	medium	large	medium	large	medium	medium
	medium	medium	medium	medium	medium	medium	medium	small	large	large	large	medium	large	large							medium	medium	medium	medium	medium	large	medium	medium	medium	large	medium	large	medium	medium
	medium	medium	medium	medium	medium	medium	medium	medium	large	large	large	large	large	large							medium	medium	medium	medium	medium	medium	medium	medium	small	large	medium	large	medium	large
	medium	medium	medium	medium	medium	medium	medium	large	large	medium	large	large	large	medium							medium	medium	medium	medium	medium	medium	medium	medium	medium	small	medium	large	medium	medium
	medium	medium	medium	medium	medium	medium	medium	large	large	medium	large	large	large	large							medium	medium	medium	medium	medium	medium	medium	medium	medium	large	medium	large	medium	medium
	medium	medium	medium	medium	medium	medium	medium	medium	large	medium	large	large	large	medium							medium	medium	large	medium	medium	medium	medium	large	medium	large	large	large	medium	medium
	medium	medium	small	medium	medium	medium	medium	medium	large	large	medium	large	medium	large							medium	medium	small	medium	medium	medium	medium	large	small	large	medium	large	large	medium
	medium	medium	medium	medium	medium	medium	medium	medium	large	medium	large	large	small	medium							medium	medium	medium	medium	medium	medium	medium	large	medium	large	medium	large	medium	medium
	medium	medium	medium	medium	medium	medium	medium	medium	large	medium	large	large	large	large							medium	medium	medium	medium	medium	medium	medium	medium	medium	large	large	large	medium	medium
	large	medium	medium	medium	medium	medium	medium	large	large	large	large	large	large	large							medium	medium	large	medium	medium	medium	medium	medium	medium	large	medium	large	medium	medium
	medium	medium	medium	medium	large	medium	medium	medium	large	large	medium	large	large	medium							medium	medium	medium	medium	medium	medium	medium	medium	medium	large	medium	medium	medium	medium
	medium	medium	medium	medium	medium	medium	medium	medium		medium	medium	large	medium	large							medium	medium	medium	medium	medium	medium	medium	large	medium	large	large	large	medium	medium
	medium	medium	medium	medium	medium	medium	medium	medium		large	large	large	large	medium							large	medium	medium	medium	medium	medium	medium	large	medium	medium	medium	large	medium	medium
	medium	medium	medium	medium	medium	medium	medium	medium		large	large	large	large	medium							medium	medium	large	medium	medium	medium	medium	large	medium	medium	large	large	medium	large
	medium	medium	medium	medium	medium	medium	medium	medium		small	large	large	medium	medium							medium	medium	medium	medium	medium	medium	medium	medium	medium	large	medium	large	large	medium
	medium	medium	medium	medium	medium	large	medium	medium		large	large	large	small	large							medium	medium	medium	medium	medium	medium	medium	large	medium	large	large	medium	medium	small
	large	medium	medium	medium	medium	large	medium	large		large	large	large	medium	large							medium	medium	medium	medium	medium	medium	large	medium	medium	medium	medium	large	medium	medium
	medium	medium	medium	medium	medium	medium	medium	large		large	medium	large	medium	large							medium	medium	large	medium	medium	medium	medium	medium	medium	large	medium	large	medium	large
	large	medium	medium	medium	medium	medium	large	medium		medium	medium	large	large	large							medium	medium	medium	medium	medium	medium	medium	large	medium	medium	medium	large	medium	medium
	medium	medium	medium	medium	medium	medium	medium	large		medium	medium	large	large	medium							medium	medium	large	medium	medium	medium	large	large	medium	large	medium	large	medium	large
	medium	medium	medium	medium	medium	large	medium	medium		medium	large	large	large	large							medium	medium	medium	medium	medium	medium	medium	large	medium	large	medium	large	large	medium
	medium	medium	medium	medium	medium	medium	medium	medium		large	large	large	small	large							medium	medium	medium	medium	medium	medium	medium	medium	medium	large	large	large	medium	large
	medium	medium	small	medium	medium	medium	medium	medium		large	medium	medium	medium	large							medium	medium	medium	medium	medium	medium	medium	medium	medium	large	medium	large	medium	medium
	medium	medium	medium	medium	medium	medium	medium	large		large	large	large	large	medium							medium	medium	medium	medium	medium	medium	medium	medium	medium	large	medium	medium	medium	medium
	medium	medium	small	medium	medium	medium	medium	large		large	large	large	large	medium							medium	medium	medium	medium	medium	medium	medium	medium	medium	large	large	large	medium	medium
	medium	large	medium	medium	medium	medium	medium	medium		medium	large	large	large	medium							medium	medium	medium	medium	medium	large	medium	small	medium	large	medium	large	medium	large
	medium	medium	small	medium	medium	large	medium	medium		medium	large	large	medium	medium							medium	medium	medium	medium	medium	medium	medium	medium	small	large	large	medium	large	medium
	medium	medium	medium	medium	large	medium	medium	medium		large	large	large	small	large							medium	medium	medium	medium	medium	medium	medium	large	medium	large	large	medium	medium	large
	medium	medium	medium	medium	medium	medium	medium	large		large	large	large	large	medium							medium	medium	large	medium	medium	medium	medium	medium	medium	medium	medium	large	medium	medium
	medium	medium	medium	medium	medium	large	medium	large		medium	large	large	large	large							medium	medium	large	medium	medium	medium	medium	medium	medium	large	medium	medium	medium	medium
	large	medium	medium	medium	medium	large	medium	large		large	large	large	medium	large							medium	medium	medium	medium	large	medium	medium	large	medium	large	large	large	medium	medium
	medium	medium	medium	medium	medium	medium	medium	large		medium	large	large	large	medium							medium	medium	medium	medium	medium	medium	medium	large	medium	large	medium	large	large	large
	medium	medium	medium	medium	large	medium	medium	large		large	large	large	large	large							medium	medium	medium	medium	medium	medium	medium	medium	medium	large	medium	medium	medium	small
	medium	medium	medium	medium	large	medium	medium	large		large	large	large	large	medium							medium	medium	medium	medium	medium	medium	large	medium	medium	large	medium	large	medium	medium
	medium	medium	medium	medium	medium	large	medium	medium		large	medium	large	medium	medium							medium	medium	large	medium	medium	medium	medium	large	medium	large	medium	large	large	medium
	medium	medium	medium	medium	medium	large	medium	large		large	large	large	medium	large							medium	medium	medium	medium	small	medium	medium	large	large	large	medium	medium	large	medium
	medium	medium	medium	medium	medium	medium	medium	large		large	medium	large	medium	medium							medium	medium	medium	medium	medium	medium	medium	large	medium	large	medium	medium	medium	medium
	medium	medium	medium	medium	medium	medium	medium	medium		large	large	large	large	large							medium	medium	medium	medium	medium	medium	medium	large	medium	large	medium	medium	medium	medium
	medium	medium	medium	medium	medium	medium	medium	medium		large	large	large	large	large							medium	medium	medium	medium	medium	medium	medium	large	medium	large	medium	large	large	medium
	large	medium	medium	medium	medium	medium	medium	medium		large	large	large	large	large							medium	medium	medium	medium	medium	medium	medium	small	medium	large	medium	large	medium	large
	medium	medium	medium	medium	medium	medium	medium	medium		large	large	large	large	medium							medium	medium	medium	medium	medium	medium	medium	medium	medium	large	medium	medium	large	medium
	medium	large	medium	medium	medium	large	medium	large		medium	large	large	large	medium							medium	medium	medium	medium	medium	medium	medium	medium	medium	medium	medium	medium	medium	large
	medium	medium	medium	medium	medium	medium	medium	medium		large	medium	large	large	large							medium	medium	medium	medium	medium	medium	medium	large	medium	large	large	large	medium	large
	medium	medium	medium	medium	medium	medium	medium	medium		large	medium	large	large	medium							medium	medium	medium	medium	medium	medium	medium	large	medium	large	medium	medium	medium	large
	medium	medium	medium	medium	medium	large	medium	small		medium	large	large	large	large							medium	medium	medium	medium	medium	medium	medium	large	medium	medium	large	medium	medium	medium
	medium	medium	medium	medium	medium	medium	medium	medium		large	medium	large	large	medium							medium	small	medium	medium	medium	medium	medium	medium	medium	small	medium	large	medium	large
	medium	medium	medium	medium	medium	medium	medium	large		large	large	large	large	medium							large	medium	medium	medium	medium	medium	medium	large	medium	medium	large	large	medium	large
	medium	medium	medium	medium	medium	large	medium	medium		medium	medium	large	large	large							medium	medium	medium	medium	medium	medium	medium	large	small	medium	medium	large	medium	medium
	medium	medium	medium	small	medium	large	medium	medium		large	medium	large	large	medium							medium	medium	large	medium	medium	medium	medium	large	small	large	medium	medium	medium	medium
	medium	medium	medium	medium	medium	medium	medium	medium		large	large	large	large	medium							medium	medium	medium	medium	medium	medium	medium	medium	medium	large	medium	large	medium	large
	medium	medium	medium	medium	medium	medium	small	medium		medium	medium	large	medium	medium							large	medium	medium	medium	medium	medium	large	large	medium	medium	medium	large	large	medium
	medium	medium	medium	small	medium	medium	large	large			large	large	large	medium							medium	medium	medium	medium	medium	medium	medium	medium	medium	large	medium	large	medium	medium
	medium	medium	medium	medium	medium	medium	medium	large			large	large	medium	medium							medium	medium	medium	medium	medium	medium	medium	large	medium	large	medium	medium	medium	large
	medium	medium	medium	medium	medium	large	medium	large			medium	large	large	medium							large	medium	large	medium	medium	medium	medium	medium	medium	large	large	medium	medium	large
	medium	medium	medium	medium	medium	medium	small	large			large	large	large	medium							medium	medium	medium	medium	medium	medium	medium	large	small	large	medium	large	medium	large
	medium	medium	medium	medium	medium	large	medium	medium			large	medium	large	large							medium	medium	medium	medium	medium	medium	medium	large	large	large	medium	large	medium	large
	medium	large	medium	medium	medium	large	medium	medium			medium	medium	large	medium							medium	medium	medium	medium	medium	medium	medium	large	large	large	large	medium	medium	large
	medium	medium	medium	medium	medium	medium	medium	medium			large	medium	large	medium							medium	medium	medium	medium	medium	medium	medium	large	large	medium	large	large	medium	large
	medium	large	medium	medium	large	medium	medium	large			large	medium	large	medium							medium	medium	medium	medium	medium	medium	medium	large	large	large	medium	large	medium	large
	medium	medium	medium	small	medium	medium	large	large			medium	medium	large	medium							medium	medium	medium	medium	medium	medium	medium	medium	large	large	large	large	medium	large
	medium	medium	medium	medium	medium	medium	medium	medium			large	large	medium	large							medium	medium	medium	medium	medium	medium	medium	large	large	medium	medium	large	medium	large
	medium	medium	medium	medium	medium	large	medium	medium			small	large	small	large							medium	medium	medium	medium	medium	medium	medium	large	large	medium	medium	large	medium	medium
	medium	medium	medium	medium	medium	large	medium	medium			medium	medium	large	large							medium	medium	medium	medium	medium	medium	medium	medium	large	large	medium	medium	medium	large
	medium	medium	medium	medium	medium	medium	medium	large			medium	large	large	large							medium	medium	medium	medium	medium	medium	medium	large	large	large	large	small	large	large
	medium	medium	medium	medium	medium	medium	medium	large			medium	large	large	large							medium	medium	medium	medium	medium	medium	medium	medium	large	large	large	medium	medium	medium
	medium	medium	medium	medium	medium	medium	medium	large			medium	large	large	large							medium	medium	medium	medium	medium	medium	medium	large	large	medium	medium	large	medium	large
	medium	medium	medium	medium	medium	medium	medium	small			medium	large	large	large							large	medium	medium	medium	medium	medium	medium	large	large	large	medium	medium	medium	large
	medium	medium	medium	medium	medium	medium	medium	large			medium	medium	large	large							medium	medium	medium	medium	medium	medium	medium	large	large	medium	medium	large	medium	large
	medium	medium	medium	medium	medium	medium	medium	medium			medium	large	large	small							medium	medium	medium	medium	medium	medium	medium	large	large	large	medium	medium	medium	large
	medium	medium	medium	medium	medium	medium	medium	large			medium	large	large	large							medium	medium	medium	medium	medium	medium	medium	large	large	large	medium	medium	medium	medium
	medium	medium	medium	medium	large	medium	medium	medium			large	large	large	large							medium	small	medium	medium	medium	medium	medium	medium	large	large	medium	large	medium	medium
	medium	medium	medium	medium	medium	large	medium	medium			large	medium	medium	large							medium	medium	medium	medium	medium	medium	medium	medium	large	large	medium	medium	medium	medium
	medium	medium	medium	small	medium	large	medium	small			large	medium	large	large							medium	medium	medium	medium	medium	medium	medium	large	large	large	large	large	medium	medium
	large	medium	medium	medium	medium	medium	medium	small			large	medium	large	large							medium	medium	medium	medium	medium	medium	medium	large	large	medium	medium	medium	medium	medium
	medium	large	medium	medium	medium	medium	medium	large			large	medium	large	large							medium	medium	medium	medium	medium	medium	medium	large	large	large	medium	large	large	large
	medium	medium	small	medium	large	medium	medium	medium			medium	large	large	large							medium	medium	medium	medium	medium	medium	medium	large	large	large	medium	large	medium	large
	medium	medium	medium	medium	medium	medium	medium	medium			large	large	large	large							medium	medium	medium	medium	medium	medium	large	large	large	medium	large	large	medium	large
	medium	medium	small	medium	medium	medium	medium	medium			large	large	large	medium							large	medium	medium	medium	medium	medium	medium	large	large	medium	large	large	medium	large
	medium	medium	medium	medium	medium	medium	medium	medium			medium	medium	large	large							medium	medium	medium	medium	medium	medium	medium	large	large	large	medium	medium	large	medium
	medium	medium	medium	medium	medium	large	medium	large			medium	medium	large	large							medium	medium	medium	medium	medium	medium	medium	medium	large	large	medium	large	medium	large
	medium	medium	medium	medium	medium	medium	medium	medium			large	medium	large	large							medium	medium	medium	medium	medium	medium	medium	large	large	large	medium	large	large	large
	medium	medium	medium	medium	medium	large	medium	large			medium	medium	large	medium							medium	medium	medium	medium	medium	medium	medium	large	large	large	medium	large	large	medium
	medium	medium	medium	medium	medium	medium	medium	large			medium	large	large	large							medium	medium	medium	medium	medium	medium	medium	medium	large	large	medium	large	large	medium
	medium	large	medium	medium	medium	medium	medium	large			large	small	large	medium							medium	medium	medium	medium	medium	medium	medium	medium	medium	large	medium	large	medium	large
	medium	medium	medium	medium	medium	medium	medium	medium			medium	medium	large	medium							medium	medium	medium	medium	medium	medium	medium	large	large	large	medium	large	large	medium
	medium	medium	medium	medium	medium	medium	medium	medium			small	large	large	large							medium	medium	medium	medium	medium	medium	medium	large	large	large	medium	large	large	medium
	medium	medium	medium	medium	medium	medium	medium	large			large	medium	large	medium							medium	medium	medium	medium	small	medium	medium	large	large	large	medium	large	medium	large
	medium	medium	medium	medium	medium	medium	medium	medium			large	medium	large	medium							medium	medium	medium	medium	medium	medium	medium	large	large	large	large	large	large	large
	medium	medium	medium	medium	medium	large	medium	medium			medium	medium	large	medium							medium	medium	large	medium	medium	medium	medium	large	large	large	large	large	large	medium
	medium	medium	medium	medium	medium	medium	medium	small			medium	medium	large	large							medium	medium	medium	medium	medium	medium	medium	large	large	large	medium	large	medium	large
	medium	medium	medium	medium	medium	large	medium	medium			medium	medium	large	medium							medium	medium	medium	medium	medium	medium	medium	large	large	large	medium	large	medium	medium
	medium	medium	medium	medium	medium	medium	medium	medium			medium	medium	large	medium							large	medium	medium	medium	medium	medium	medium	large	medium	large	large	large	medium	large
	medium	medium	medium	medium	medium	medium	medium	large			medium	medium	large	large							medium	medium	medium	medium	medium	medium	medium	large	medium	large	medium	large	medium	large
	medium	medium	medium	medium	medium	medium	medium	small			medium	medium	large	medium							medium	medium	medium	medium	medium	medium	large	large	large	large	large	large	medium	large
	medium	medium	small	medium	medium	medium	medium	large			medium	large	large	large							medium	medium	medium	medium	medium	medium	medium	large	medium	large	medium	large	medium	large
	medium	medium	medium	medium	medium	medium	medium	large			large	large	large	large							medium	medium	medium	medium	medium	medium	medium	large	large	large	medium	large	medium	large
	medium	medium	medium	medium	medium	medium	medium	large			medium	large	large	large							medium	medium	medium	medium	medium	medium	medium	large	medium	large	medium	large	medium	large
	medium	medium	medium	medium	medium	large	medium	medium			large	medium		large							medium	medium	medium	medium	medium	medium	medium	large	medium	large	large	large	medium	large
	medium	medium	medium	medium	medium	medium	medium	large			large	medium		small							medium	medium	medium	medium	small	medium	large	large	medium	large	large	large	medium	large
	medium	medium	medium	medium	medium	medium	small	medium			large	large		medium							medium	medium	medium	medium	medium	medium	large	medium	large	large	medium	large	medium	large
	medium	medium	medium	medium	large	medium	medium	large			large	large		small							medium	medium	medium	medium	medium	medium	medium	large	medium	large	large	large	medium	medium
	medium	medium	medium	medium	medium	medium	medium	large			large	medium		medium							medium	medium	medium	medium	medium	medium	medium	small	medium	large	medium	large	medium	large
	medium	medium	medium	medium	medium	medium	medium	medium			large	medium		medium							medium	medium	medium	medium	medium	medium	medium	medium	medium	large	medium	large	large	large
	medium	medium	medium	medium	medium	medium	medium	medium			large	medium		medium							medium	medium	medium	medium	medium	medium	medium	medium	large	large	medium	large	large	large
	medium	medium	medium	medium	medium	medium	medium	large			large	medium		medium							medium	medium	medium	medium	medium	medium	medium	large	medium	large	large	large	small	large
	medium	medium	medium	medium	medium	large	medium	large			large	medium		medium							medium	medium	medium	medium	medium	medium	large	large	medium	large	large	large	large	large
	medium	medium	medium	small	medium	medium	medium	small			large	medium		medium							medium	medium	medium	medium	medium	medium	large	large	medium	large	medium	large	large	large
	medium	medium	medium	medium	medium	medium	medium	small			large	medium		medium							medium	medium	medium	medium	medium	medium	medium	large	medium	large	medium	large	large	medium
	medium	medium	medium	medium	medium	medium	medium	large			large	medium		medium							medium	medium	medium	medium	medium	medium	large	medium	medium	large	medium	large	large	large
	medium	medium	medium	medium	medium	medium	medium	large			large	large		medium							medium	medium	medium	medium	medium	medium	large	medium	medium	large	medium	large	large	large
	medium	medium	medium	medium	medium	medium	medium	medium			large	large		medium							medium	medium	medium	medium	medium	medium	medium	large	medium	large	large	large	large	large
	medium	medium	medium	medium	medium	medium	medium	medium			large	large		large							large	medium	medium	medium	medium	medium	medium	large	medium	large	large	large	large	large
	medium	medium	medium	medium	medium	medium	medium	large			large	large		large							medium	medium	medium	medium	medium	medium	medium	large	medium	large	medium	large	medium	large
	medium	medium	medium	medium	medium	medium	medium	medium			large	large		large							medium	medium	medium	medium	medium	medium	large	large	medium	large	medium	large	medium	large
	medium	medium	medium	medium	medium	medium	medium	medium			large	large		large							medium	medium	medium	medium	medium	medium	large	large	medium	large	large	large	large	large
	medium	medium	medium	medium	medium	medium	medium	large			large	large		large							medium	medium	large	medium	medium	medium	medium	large	medium	large	medium	large	large	large
	medium	medium	medium	medium	medium	medium	medium	small			large	medium		large							medium	medium	medium	medium	medium	medium	medium	small	medium	large	medium	large	large	medium
	medium	medium	medium	medium	medium	medium	medium	large			large	large		large							medium	medium	medium	medium	medium	medium	medium	large	medium	large	medium	large	large	medium
	medium	medium	medium	medium	medium	medium	medium	medium			large	large		large							medium	medium	medium	medium	medium	large	large	small	medium	large	large	large	large	large
	medium	medium	medium	medium	medium	medium	medium	small			large	large		medium							medium	medium	medium	medium	medium	medium	medium	large	large	large	medium	large	large	large
	medium	medium	medium	medium	medium	medium	medium	medium			large	large		large							medium	medium	medium	medium	medium	medium	large	medium	large	large	medium	large	large	medium
	medium	medium	medium	medium	medium	medium	medium	medium			large	large		large							medium	medium	medium	medium	medium	medium	large	large	large	large	medium	large	medium	large
	medium	medium	medium	medium	medium	medium	medium	large			large	large		large							medium	medium	medium	large	medium	large	medium	large	large	medium	medium	large	large	large
	medium	medium	medium	medium	medium	medium	medium	large			large	large		large							medium	medium	medium	medium	medium	medium	medium	large	large	large	large	large	medium	large
	medium	medium	medium	medium	medium	large	medium	medium			large	large		large							medium	medium	medium	medium	medium	medium	large	large	medium	large	medium	large	medium	large
	medium	medium	large	large	medium	medium	medium	medium			large	large		large							medium	medium	medium	medium	medium	medium	medium	large	medium	large	large	large	small	large
	medium	large	medium	medium	medium	medium	medium	medium			large	large		large							medium	medium	medium	medium	medium	medium	medium	large	medium	medium	medium	medium	small	medium
	medium	medium	medium	medium	medium	medium	medium	medium			medium	large		medium							medium	medium	medium	medium	medium	medium	medium	large	large	large	large	large	medium	large
	medium	medium	medium	medium	medium	medium	medium	medium			large	large		large							medium	medium	medium	medium	medium	medium	medium	small	large	large	medium	large	medium	large
	medium	medium	small	medium	medium	large	medium	large			large	large		large							medium	medium	medium	medium	medium	medium	medium	medium	medium	large		large	medium	medium
	medium	medium	medium	medium	medium	large	medium	large			medium	large		large							medium	medium	medium	medium	medium	medium	medium	large	medium	large		large	large	large
	medium	medium	medium	medium	medium	medium	medium	medium			large	large		large							medium	small	medium	medium	medium	medium	medium	medium	medium	large		large	large	large
	medium	medium	medium	medium	medium	medium	medium	large			large	large		large							medium	medium	medium	medium	medium	medium	medium	large	medium	large		medium	large	large
	medium	medium	medium	medium	medium	large	medium	small			medium	large		large							medium	medium	medium	medium	large	medium	medium	large	large	large		large	large	medium
	medium	medium	medium	medium	medium	large	medium	medium			large	medium		medium							medium	medium	medium	medium	medium	medium	medium	large	medium	large		large	large	large
	medium	medium	medium	medium	medium	medium	medium	large			large	large		large							medium	medium	medium	medium	medium	medium	medium	large	medium	large		large	large	small
	medium	medium	medium	medium	medium	large	medium	medium			large	large		large							medium	medium	medium	medium	medium	medium	medium	large	large	medium		large	medium	large
	medium	medium	medium	medium	medium	medium	medium	large			large	large		large							medium	medium	medium	medium	medium	medium	medium	large	medium	medium		large	large	large
	medium	medium	medium	medium	medium	large	medium	medium			large	large		large							medium	medium	medium	medium	medium	medium	large	large	medium	large		large	large	medium
	medium	medium	medium	medium	medium	large	medium	medium			large	large		large							medium	medium	medium	medium	medium	large	medium	large	medium	large		small	medium	large
	medium	medium	medium	medium	large	medium	medium	large			large	medium		medium							medium	medium	medium	medium	medium	medium	medium	large	large	large		large	large	medium
	medium	large	medium	medium	medium	medium	medium	large			large	medium		large							medium	medium	medium	medium	medium	medium	medium	medium	large	large		large	large	large
	medium	medium	medium	medium	medium	medium	medium	medium			large	large		medium							medium	small	medium	medium	medium	medium	medium	medium	medium	medium		medium	large	large
	medium	medium	medium	medium	medium	medium	medium	small			large	medium		medium							medium	medium	medium	medium	medium	medium	medium	small	large	large		large	large	large
	medium	medium	medium	medium	medium	medium	medium	medium			large	large		large							medium	medium	medium	medium	medium	medium	medium	large	medium	small		large	medium	large
	medium	medium	medium	medium	medium	medium	medium	large			large	large		large							medium	medium	medium	medium	medium	medium	medium	large	large	large		large	medium	large
	medium	medium	medium	medium	medium	medium	medium	large			large	large		large							medium	medium	medium	medium	medium	medium	medium	large	medium	large		large	large	large
	medium	medium	large	medium	medium	large	medium	medium			large	large		large							medium	medium	medium	medium	medium	medium	medium	large	medium	large		large	large	large
	medium	medium	small	medium	medium	medium	medium	medium			large	large		large							medium	medium	medium	medium	medium	medium	medium	large	medium	large		large	medium	large
	medium	medium	medium	medium	medium	medium	medium	medium			large	large		medium							medium	small	medium	medium	medium	medium	medium	large	medium	large		large	large	large
	medium	medium	medium	medium	medium	large	medium	small			large	large		large							medium	medium	medium	medium	medium	medium	medium	medium	medium	large		large	medium	large
	medium	medium	medium	medium	medium	medium	medium	medium			large	large		medium							medium	medium	medium	medium	medium	large	medium	large	medium	large		large	large	medium
	medium	medium	medium	large	medium	large	medium	large			medium	medium		large							medium	medium	medium	medium	medium	medium	medium	large	medium	large		large	large	large
	medium	medium	medium	medium	medium	medium	small	medium			large	large		large							medium	medium	medium	medium	large	medium	medium	large	medium	large		large	large	large
	medium	medium	medium	medium	medium	medium	medium	large			large	large		large							medium	medium	medium	medium	medium	medium	medium	medium	medium	large		large	large	large
	medium	medium	medium	medium	medium	medium	medium	small			large	large		medium							medium	medium	medium	medium	medium	medium	medium	medium	medium	large		medium	large	medium
	medium	medium	medium	medium	medium	medium	medium	large			large	large		medium							medium	medium	medium	large	medium	medium	medium	medium	medium	large		large	large	medium
	large	medium	medium	medium	medium	large	medium	large			large	medium		medium							medium	medium	medium	medium	medium	medium	medium	medium	medium	large		large	large	large
	medium	medium	medium	medium	medium	large	small	large			large	large		large							medium	medium	medium	medium	medium	medium	medium	large	medium	large		medium	large	large
	medium	medium	medium	medium	medium	large	medium	large			large	large		medium							medium	medium	medium	medium	medium	medium	medium	large	medium	large		large	large	large
	medium	medium	medium	medium	medium	large	medium	large			large	large		large							medium	medium	medium	medium	medium	medium	medium	medium	large	medium		large	large	large
	medium	medium	medium	medium	medium	medium	medium	large			large	medium		large							medium	medium	medium	medium	medium	medium	medium	large	large	large		medium	large	large
	medium	medium	medium	medium	medium	medium	medium	large			medium	medium		large							medium	medium	medium	medium	medium	medium	medium	large	large	large		small	large	large
	large	medium	medium	medium	medium	medium	medium	large			large	medium		large							medium	medium	medium	medium	medium	medium	medium	large	medium	large		large	medium	large
	medium	medium	medium	medium	medium	medium	medium	large			large	medium		large							medium	medium	medium	medium	medium	medium	medium	large	medium	large		large	medium	large
	medium	medium	medium	small	medium	medium	medium	medium			large	large		large							medium	medium	medium	medium	medium	medium	medium	medium	large	medium		medium	medium	large
	large	medium	medium	medium	medium	medium	medium	large			large	large		large							medium	medium	medium	medium	medium	medium	medium	medium	medium	medium		large	medium	large
	medium	medium	medium	medium	medium	medium	medium	medium			large			medium							medium	medium	medium	medium	medium	medium	medium	large	medium	large		large	medium	medium
	medium	medium	medium	medium	medium	medium	medium	large			large			large							medium	medium	medium	medium	medium	medium	medium	large	medium	large		large	medium	large
	medium	medium	medium	medium	medium	medium	medium	large			large			large							medium	medium	medium	medium	medium	medium	medium	medium	medium	large		large	medium	large
	medium	medium	medium	medium	medium	medium	medium	medium			large			large							medium	medium	medium	medium	medium	medium	medium	large	small	large		large	medium	large
	medium	large	medium	medium	medium	medium	medium	medium			medium			large							medium	medium	medium	medium	medium	medium	medium	large	medium	large		large	large	large
	large	large	medium	medium	medium	medium	medium	large			large			large							medium	medium	medium	medium	medium	medium	medium	large	medium	large		medium	medium	large
	medium	medium	medium	medium	medium	medium	medium	large			large			large							medium	medium	medium	medium	medium	medium	medium	medium	medium	large		large	large	large
	medium	medium	medium	medium	medium	medium	medium	large			large			large							medium	medium	medium	medium	medium	medium	medium	small	medium	large		large	large	large
	medium	medium	medium	medium	medium	medium	medium	large			large			large							large	medium	medium	medium	medium	medium	medium	medium	medium	large		medium	large	large
	medium	medium	medium	medium	medium	medium	medium	large			large			large							medium	medium	medium	medium	medium	medium	medium	medium	medium	large		medium	medium	large
	medium	medium	medium	medium	medium	medium	medium	medium			large			large							medium	medium	medium	medium	medium	medium	medium	large	medium	large		medium	medium	large
	medium	medium	medium	medium	medium	medium	medium	large			large			large							medium	medium	medium	medium	medium	medium	medium	large	medium	medium		medium	medium	large
	medium	medium	medium	medium	large	medium	medium	medium			medium			large							medium	medium	medium	medium	medium	large	medium	medium	small	medium		medium	medium	large
	medium	medium	medium	medium	medium	medium	medium	medium			large			large							medium	medium	medium	medium	medium	medium	medium	medium	medium	medium		large	medium	large
	medium	medium	medium	medium	medium	medium	medium	large			large			large							medium	medium	medium	medium	medium		medium	medium	medium	medium		medium	medium	large
	medium	medium	medium	small	medium	medium	medium	medium			large			large							medium	medium	medium	medium	medium		medium	medium	medium	medium		medium	medium	large
	medium	medium	medium	medium	medium	medium	medium	large			large			large							medium	medium	medium	medium	medium		medium	large	large	medium		large	large	large
	medium	medium	medium	medium	medium	medium	medium	large			large			large							medium	medium	medium	medium	medium		medium	medium	large	medium		medium	large	large
	medium	medium	medium	medium	medium	medium	medium	large			large			large							medium	medium	medium	medium	medium		medium	large	medium	medium		large	small	large
	medium	medium	medium	medium	medium	medium	medium	large			large			large							medium	medium	medium	medium	medium		medium	large	large	medium		medium	large	large
	medium	medium	medium	medium	large	medium	medium	large			medium			large							medium	medium	medium	medium	medium		medium	large	large	medium		medium	large	large
	medium	medium	medium	medium	medium	medium	medium	medium			medium			large							medium	medium	medium	medium	medium		medium	medium	large	medium		medium	large	medium
	medium	medium	medium	medium	medium	medium	medium	medium			medium			large							medium	medium	medium	medium	medium		medium	large	large	medium		medium	medium
	medium	medium	medium	medium	medium	medium	medium	large			large			large							medium	medium	medium	medium	medium		medium	large	medium	medium		large	medium
	medium	medium	medium	medium	medium	medium	medium	medium			large			large							medium	medium	medium	medium	medium		medium	large	small	medium		large	medium
	medium	medium	medium	medium	medium	medium	medium	medium			large			large							medium	medium	medium	medium	medium		medium	large	medium	medium		medium	small
	medium	medium	medium	medium	medium	medium	medium	medium			medium			large							medium	medium	medium	medium	medium		medium	large	medium	medium		medium	medium
	medium	large	medium	medium	medium	medium	medium	large			medium			large							medium	medium	medium	medium	medium		medium	large	large	medium		medium	medium
	medium	medium	medium	medium	medium	medium	medium	large			large			large							medium	medium	medium	medium	medium		medium	large	large	medium		large	medium
	medium	large	medium	medium	medium	medium	medium	large			large			large							medium	medium	medium	medium	medium		medium	large	medium	medium		medium	medium
	medium	medium	medium	medium	medium	medium	medium	large			large			large							medium	medium	medium	medium	medium		medium	large	medium	medium		medium	medium
	medium	medium	medium	medium	medium	medium	medium	large			large			medium							medium	medium	medium	medium	medium		medium	medium	medium	small		large	large
	medium	medium	medium	medium	medium	medium	medium	medium			large			large							medium	medium	medium	medium	medium		medium	large	medium	medium		large	large
	medium	medium	medium	medium	medium	medium	medium	large			large			large							medium	medium	medium	medium	medium		medium	large	large	small		medium	medium
	medium	medium	large	medium	medium	medium	medium	medium			large			large							medium	medium	medium	medium	medium		medium	large	medium	medium		medium	medium
	medium	medium	medium	medium	medium	medium	medium	medium			large			large							medium	medium	medium	medium	medium		medium	medium	large	medium		medium	large
	medium	medium	medium	medium	medium	medium	medium	large			large			large							medium	medium	medium	medium	medium		medium	large	large	medium		large	large
	medium	medium	medium	medium	medium	small	medium	medium			large			large							medium	medium	medium	medium	medium		medium	large	large	medium		medium	medium
	medium	medium	medium	medium	medium	medium	medium	medium			large			large							medium	medium	medium	medium	medium		medium	medium	large	medium		medium	medium
	medium	medium	medium	medium	medium	medium	medium	medium			large			medium							medium	medium	medium	medium	medium		medium	medium	large	medium		medium	large
	medium	medium	medium	medium	medium	medium	medium	large			large			large							medium	medium	medium	medium	medium		medium	medium	large	medium		large	large
	medium	medium	medium	medium	large	medium	medium	large			large			medium							large	medium	medium	medium	medium		medium	medium	large	medium		medium	large
	medium	medium	small	medium	medium	medium	medium	large			large			large							medium	medium	medium	medium	medium		medium	medium	large	medium		large	large
	medium	medium	small	medium	medium	medium	medium	medium			large			large							medium	medium	medium	medium	medium		medium	medium	medium	medium		medium	large
	medium	medium	medium	medium	medium	medium	medium	medium			large			large							medium	medium	medium	medium	medium		medium	small	medium	medium		medium	large
	medium	medium	medium	medium	medium	medium	medium	medium			large			large							medium	medium	medium	medium	medium		medium	medium	medium	medium		medium	large
	medium	medium	medium	small	medium	medium	medium	medium			large			medium							large	medium	medium	medium	large		medium	medium	medium	medium		medium	large
	medium	medium	medium	medium	medium	medium	medium	large			large			large							medium	medium	medium	medium	medium		medium	large	large	medium		medium	large
	medium	medium	medium	medium	medium	medium	medium	large			large			large							medium	medium	medium	medium	medium		medium	medium	large	medium		medium	medium
	large	medium	medium	medium	medium	medium	medium	large			large			medium							medium	medium	medium	medium	medium		medium	medium	large	medium		large	medium
	medium	medium	medium	medium	medium	medium	medium	large			large			large							medium	medium	medium		medium		medium	medium	large	small		large	large
	medium	medium	medium	medium	medium	medium	medium	large			large			large							medium	medium	medium		medium		medium	medium	medium	medium		large	large
	medium	medium	medium	small	medium	medium	medium	large			large			large							medium	medium	large		medium		medium	small	medium	medium		medium	large
	medium	medium	medium	medium	medium	medium	medium	large			large			large							large	small	medium		medium		medium	medium	large	medium		medium	large
	medium	medium	medium	medium	medium	medium	medium	large			large			large							medium	medium	medium		medium		medium	large	large	medium		large	medium
	medium	medium	medium	medium	medium	medium	medium	large			large			large							medium	medium	medium		medium		medium	medium	large	medium		medium	large
	medium	medium	medium	medium	medium	medium	medium	large			medium			large							medium	medium	medium		medium		medium	medium	large	medium		medium	large
	medium	medium	medium	medium	medium	large	medium	large			large			medium							medium	medium	medium		medium		medium	medium	large	medium		medium	large
	large	medium	medium	medium	medium	medium	medium	large			large			large							medium	medium	medium		medium		medium	large	large	medium		medium	large
	medium	medium	medium	medium	medium	medium	medium	large			large			large							medium	medium	medium		medium		medium	medium	large	medium		medium	large
	medium	medium	medium	medium	medium	medium	medium	large			large			large							medium	medium	medium		medium		medium	medium	large	medium		medium	large
	medium	medium	medium	medium	medium	medium	medium	large			large			large							medium	medium	medium		medium		small	medium	large	medium		medium	large
	medium	medium	medium	medium	medium	medium	medium	large			large			large							medium	small	medium		medium		medium	medium	large	medium		medium	large
	medium	medium	medium	medium	medium	medium	medium	large			medium			large							medium	medium	medium		medium		medium	large	medium	medium		medium	large
	medium	large	medium	medium	medium	medium	medium	large			medium			medium							medium	medium	medium		medium		medium	medium	large	medium		medium	large
	large	medium	medium	medium	medium	medium	medium	large			large			large							medium	small	medium		medium		medium	large	large	medium		medium	large
	medium	medium	medium	medium	medium	large	medium	medium			medium			large							medium	medium	medium		medium		medium	medium	large	medium		medium	large
	medium	medium	medium	medium	medium	medium	medium	large			large			large							medium	medium	medium		medium		medium	large	large	medium		medium	large
	medium	large	medium	medium	medium	medium	medium	medium			large			large							large	medium	medium		medium		medium	medium	large	medium		medium	small
	medium	medium	medium	medium	medium	medium	medium	large			large			large							medium	medium	medium		medium		medium	medium	large	medium		medium	large
	medium	medium	small	small	medium	medium	medium	large			large			large							medium	medium	medium		medium		medium	medium	large	medium		medium	large
	medium	large	medium	medium	medium	medium	medium	large			large			large							medium	medium	large		medium		medium	medium	large	medium		medium	large
	medium	medium	medium	medium	medium	medium	medium	large			large			large							medium	medium	medium		medium		medium	medium	large	medium		medium	large
	medium	medium	medium	medium	medium	medium	medium	large			large			large							medium	medium	medium		medium		medium	medium	large	medium		medium	large
	medium	medium	medium	medium	medium	medium	medium	large			large			large							medium	medium	medium		medium		medium	large	large	medium		medium	large
	medium	medium	medium	medium	medium	medium	medium	large			medium			large							medium	medium	large		medium		medium	medium		medium		medium	large
	medium	medium	medium	medium	medium	medium	medium	large			large			large							medium	medium	medium		medium		medium	medium		medium		medium	medium
	medium	medium	medium	medium	medium	medium	small	medium			large			large							medium	medium	medium		medium		medium	medium		medium		medium	large
	medium	medium	medium	medium	medium	medium	medium	small			large			large							medium	medium	medium		medium		medium	medium		medium		medium	large
	medium	medium	medium	medium	medium	medium	medium	medium			large			large							medium	medium	medium		medium		medium	medium		medium		large	medium
	medium	medium	medium	medium	medium	medium	medium	large			large			large							medium	medium	medium		medium		medium	medium		medium		large	medium
	medium	medium	medium	medium	medium	medium	medium	medium			large			large							medium	small	medium		medium		medium	medium		large		large	medium
	medium	medium	medium	medium	medium	medium	medium	large			large			large							medium	medium	large		medium		medium	medium		medium		large	large
	medium	medium	medium	medium	medium	medium	medium	medium			large			large							large	medium	medium		medium		medium	medium		medium		medium	large
	medium	medium	medium	medium	medium	medium	medium	large			large			large							medium	medium	medium		medium		medium	medium		medium		medium	large
	medium	medium	medium	medium	medium	medium	medium				large			medium							medium	medium	medium		large		medium	large		small		medium	large
	medium	medium	large	medium	medium	medium	medium							large							medium	medium	medium		medium		medium	medium		medium		medium	large
	medium	medium	medium	medium	large	medium	medium							large							medium	medium	medium		medium		medium	medium		medium		medium	large
	medium	medium	medium	medium	medium	medium	medium							large							medium	medium	medium		medium		medium	medium		medium		medium	large
	large	medium	medium	medium	medium	medium	medium							large							medium	medium	medium		medium		medium	medium		medium		medium	large
	medium	medium	medium	medium	medium	medium	medium							medium							medium	medium	medium		medium		medium	large		medium		medium
	medium	medium	medium	medium	small	medium	medium							large							medium	small	medium		medium		medium	medium		medium		medium
	medium	medium	medium	medium	medium	medium	medium							large							medium	medium	medium		medium		medium	medium		medium		large
	medium	medium	medium	medium	medium	medium	medium							large							large	medium	medium		medium		medium	small		medium		medium
	medium	large	medium	medium	medium	medium	medium							medium							medium	medium	medium		medium		medium	medium		medium		medium
	medium	medium	large	medium	medium	medium	medium							large							medium	medium	medium		medium		medium	large		medium		medium
	medium	medium	medium	medium	medium	medium	medium							large							medium	medium	medium		medium		medium	medium		medium		large
	medium	medium	medium	medium	medium	medium	medium							large							medium	medium	large		medium		medium	medium		medium		large
	medium	medium	medium	medium	medium	medium	medium							large							medium	medium	medium		medium		medium	medium		medium		medium
	medium	medium	large	medium	medium	medium	medium							large							medium	medium	large		medium		medium	medium		medium		medium
	medium	medium	medium	medium	medium	medium	medium							large							medium	medium	medium		medium		medium	medium		medium		medium
	medium	medium	medium	medium	medium	medium	medium							large							medium	medium	medium		medium		medium	medium		medium		medium
	medium	medium	medium	medium	medium	medium	medium							large							medium	medium	medium		medium		medium	medium		medium		medium
	medium	medium	large	medium	medium	large	medium							large							medium	medium	medium		medium		medium	small		large		medium
	medium	medium	medium	medium	medium	medium	medium							large							medium	medium	medium		medium		medium	large		small		medium
	medium	medium	large	medium	medium	medium	medium							large							large	medium	medium		medium		medium	medium		medium		medium
	medium	medium	medium	medium	medium	medium	medium							large							large	medium	medium		medium		medium	large		medium		large
	medium	medium	medium	medium	medium	medium	medium							large							medium	medium	medium		medium		medium	medium		medium		medium
	medium	medium	large	medium	medium	medium	medium							large							medium	medium	medium		medium		medium	medium		medium		medium
	medium	medium	large	medium	medium	medium	medium							large							medium	medium	medium		medium		medium	medium		medium		medium
	medium	medium	medium	medium	medium	medium	medium							large							medium	medium	medium		medium		medium	medium		medium		medium
	medium	medium	medium	medium	medium	medium	medium							large							medium	medium	medium		medium		medium	medium		medium		medium
	medium	medium	large	medium	medium	medium	medium							large							medium	medium	medium		medium		medium	medium		medium		medium
	medium	medium	medium	large	medium	medium	medium							large							medium	medium	medium		medium		medium	medium		medium		medium
	medium	medium	medium	large	medium	medium	medium							large							medium	medium	medium		medium		medium	medium		medium		medium
	medium	medium	medium	medium	medium	medium	medium							large							medium	medium	medium		medium		medium	medium		medium		medium
	medium	medium	medium	medium	medium	medium	medium							large							medium	medium	medium		medium		medium	medium		medium		medium
	medium	medium	medium	medium	medium	medium	medium							large							medium	medium	medium		medium		medium	medium		medium		large
	medium	medium	medium	medium	medium	medium	medium							large							medium	medium	medium		medium		medium	medium		medium		medium
	medium	medium	medium	medium	medium	medium	medium							large							medium	medium	medium		medium		medium	large		medium		medium
	medium	medium	medium	medium	medium	medium	medium							large							medium	medium	medium		medium		medium	medium		medium		medium
	medium	medium	small	medium	medium	medium	medium							large							medium	medium	medium		medium		medium	medium		medium		medium
	medium	medium	large	medium	medium	medium	medium							large							medium	medium	medium		medium		medium	medium		medium		medium
	medium	medium	medium	medium	medium	medium	medium							large							medium	medium	medium		medium		medium	large		medium		large
	medium	medium	medium	medium	medium	medium	medium							large							medium	medium	medium		medium		medium	large		medium		large
	medium	medium	medium	medium	medium	medium	medium							large							medium	medium	large		medium		medium	medium		medium		large
	medium	medium	medium	medium	medium	medium	medium							large							medium	medium	medium		medium		medium	large		medium		medium
	medium	medium	medium	medium	medium	medium	medium							large							medium	medium	medium		medium		medium	large		medium		medium
	large	medium	medium	medium	medium	medium	medium							large							medium	medium	medium		medium		large	large		medium		large
	medium	medium	medium	medium	medium	medium	medium							large							medium	medium	medium		medium		medium	medium		medium		large
	medium	medium	medium	medium	medium	large	medium							large							medium	medium	medium		medium		medium	large		medium		medium
	medium	medium	medium	medium	medium	medium	medium							large							medium	medium	medium		medium		medium	medium		medium		large
	medium	medium	medium	medium	medium	medium	medium							large							medium	medium	medium		medium		medium	medium		medium		small
	medium	medium	medium	medium	small	medium	medium							large							medium	medium	medium		medium		medium	large		medium		medium
	medium	medium	medium	medium	medium	medium	medium							medium							medium	medium	medium		medium		medium	medium		medium		medium
	medium	medium	medium	medium	medium	medium	medium							large							medium	medium	medium		medium		medium	medium		medium		large
	medium	medium	medium	medium	small	medium	medium							large							medium	medium	medium		medium		medium	large		medium		large
	medium	medium	medium	medium	medium	medium	medium							large							medium	medium	large		medium		medium	medium		medium		large
	medium	medium	small	medium	medium	medium	medium							large							medium	medium	medium		medium		medium	medium		medium		medium
	medium	medium	medium	medium	medium	medium	medium							large							medium	medium	medium		medium		medium	medium		medium		large
	medium	medium	medium	medium	medium	medium	medium							large							medium	medium	medium		medium		medium	medium		medium		medium
	medium	medium	medium	medium	medium	medium	medium							large							medium	medium	medium		medium		small	medium		medium		large
	medium	medium	medium	medium	medium	medium	medium							large							medium	medium	medium		medium		medium	medium		medium		large
	medium	medium	medium	medium	medium	medium	medium							large							medium	medium	medium		medium		medium	large		medium		medium
	medium	medium	medium	medium	medium	medium	medium							large							medium	medium	medium		medium		medium	large		medium		large
	medium	medium	large	medium	medium	medium	medium							large							large	medium	medium		medium		medium	large		medium		large
	medium	medium	large	medium	medium	medium	medium							large							medium	medium	medium		medium		small	medium		medium		medium
	medium	medium	large	large	medium	medium	medium							large							medium	medium	medium		medium		medium	medium		medium		large
	medium	medium	medium	medium	medium	medium	medium							large							medium	medium	medium		medium		medium	medium		medium		large
	medium	medium	medium	medium	medium	medium	large							large							medium	medium	medium		medium		medium	small		medium		medium
	medium	medium	medium	medium	medium	medium	medium							large							medium	medium	medium		medium		medium	large		medium		large
	medium	medium	medium	medium	medium	medium	medium														medium	medium	medium		medium		medium	large		medium		large
	medium	medium	medium	medium	medium	medium	medium														large	medium	medium		medium		medium	large		medium		medium
	medium	medium	large	medium	medium	medium	medium														medium	medium	medium		medium		medium	medium		medium		large
	medium	medium	large	medium	medium	medium	medium														medium	medium	medium		medium		medium	large		medium		large
	medium	medium	medium	medium	medium	medium	medium														medium	large	medium		medium		medium	medium		medium		large
	medium	medium	large	medium	medium	medium	medium														medium	medium	medium		medium		medium	small		medium		medium
	medium	medium	medium	medium	medium	medium	medium														medium	medium	medium		medium		medium	medium		large		large
	medium	medium	medium	medium	medium	medium	medium														medium	medium	medium		medium		medium	medium		medium		medium
	medium	medium	medium	medium	medium	medium	medium														medium	medium	medium		medium		medium	large		medium		large
	medium	medium	medium	medium	medium	medium	medium														medium	medium	medium		medium		medium	medium		medium		large
	medium	large	medium	medium	medium	medium	medium														large	medium	medium		medium		medium	medium		medium		large
	medium	medium	medium	medium	medium	medium	medium														large	medium	medium		medium		medium	medium		medium		medium
	medium	medium	medium	medium	medium	medium	medium														medium	medium	medium		medium		medium	medium		medium		large
	medium	medium	medium	medium	medium	medium	medium														medium	medium	medium		medium		medium	medium		medium		large
	medium	medium	medium	medium	medium	medium	medium														medium	medium	medium		medium		medium	medium		small		large
	medium	medium	medium	medium	medium	medium	medium														medium	medium	medium		medium		medium	medium		small		large
	medium	medium	medium	medium	medium	medium	medium														medium	medium	medium		medium		medium	medium		medium		large
	medium	medium	large	medium	medium	medium	medium														large	medium	medium		medium		medium	medium		medium		large
	medium	large	small	medium	medium	medium	medium														medium	medium	medium		medium		medium	medium		medium		large
	medium	medium	medium	small	medium	medium	medium														large	medium	medium		medium		medium	large		medium		medium
	medium	large	medium	medium	medium	medium	medium														medium	medium	medium		medium		medium	medium		medium		medium
	medium	medium	medium	medium	medium	medium	medium														large	medium	medium		medium		medium	small		medium		medium
	medium	medium	medium	medium	medium	medium	medium														medium	medium	medium		medium		medium	medium		medium		large
	medium	medium	medium	medium	medium	medium	medium														medium	medium	medium		medium		medium	large		medium		large
	medium	medium	large	medium	medium	medium	medium														medium	medium	medium		medium		medium	large		medium		medium
	medium	medium	medium	medium	medium	medium	medium														medium	medium	medium		medium		medium	large		medium		large
	medium	medium	medium	medium	medium	medium	medium														medium	medium	medium		medium		medium	large		medium		large
	medium	medium	medium	medium	medium	medium	medium														medium	medium	medium		medium		medium	medium		medium		medium
	medium	medium	medium	medium	medium	medium	medium														medium	medium	medium		medium		medium	large		medium		medium
	medium	medium	medium	medium	medium	medium	medium														large	medium	medium		medium		medium	medium		medium		medium
	medium	medium	medium	medium	medium	medium	medium														medium	medium	medium		medium		medium	medium		medium		medium
	large	medium	medium	medium	medium	medium	medium														large	medium	medium		medium		medium	medium		medium		large
	medium	large	small	medium	medium	medium	medium														medium	medium	medium		medium		medium	medium		medium		medium
	medium	medium	medium	medium	medium	medium	medium														medium	medium	medium		medium		medium	medium		medium		medium
	medium	medium	medium	medium	medium	medium	medium														medium	medium	medium		medium		medium	medium		medium		medium
	medium	large	medium	large	medium	medium	medium														medium	medium	medium		medium		medium	medium		medium		medium
	large	medium	medium	medium	medium	medium	medium														medium	medium	medium		medium		medium	large		medium		large
	medium	medium	medium	large	medium	medium	medium														medium	medium	medium		medium		medium	medium		medium		medium
	large	medium	medium	large	medium	medium	medium														medium	medium	medium		medium		medium	medium		medium		large
	medium	medium	large	medium	medium	medium	medium														medium	medium	medium		medium		medium	medium		medium		large
	medium	medium	medium	large	small	medium	medium														medium	medium	medium		medium		medium	medium		medium		medium
	medium	medium	medium	medium	medium	medium	medium														large	medium	medium		medium		medium	small		medium		large
	medium	medium	medium	medium	medium	medium	medium														medium	medium	medium		medium		medium	medium		small		medium
	medium	medium	medium	medium	small	medium	medium														medium	medium	medium		medium		medium	large		medium		large
	medium	medium	medium	medium	medium	small	medium														medium	medium	medium		medium		medium	medium		medium		large
	medium	medium	medium	medium	medium	medium	medium														large	medium	medium		medium		medium	large		medium		medium
	large	medium	medium	medium	medium	medium	medium														medium	medium	medium		medium		medium	large		medium		medium
	large	medium	medium	medium	medium	medium	small														medium	medium	medium		medium		medium	medium		medium		large
	medium	medium	medium	medium	medium	medium	medium														medium	medium	medium		medium		medium	large		medium		medium
	medium	medium	medium	medium	medium	medium	medium														medium	medium	medium		medium		medium	small		medium		medium
	medium	large	medium	medium	medium	medium	medium														medium	medium	medium		medium		medium	medium		medium		large
	medium	medium	medium	medium	medium	medium	medium														medium	medium	medium		medium		medium	large		medium		medium
	medium	medium	medium	medium	medium	medium	medium														medium	medium	medium		medium		medium	medium		medium		medium
	medium	medium	medium	medium	medium	medium	medium														medium	medium	medium		medium		medium	large		medium		medium
	medium	medium	medium	medium	medium	medium	small														medium	medium	medium		medium		medium	large		medium		medium
	medium	large	medium	medium	medium	medium	medium														medium	medium	medium		medium		medium	medium		medium		medium
	medium	medium	medium	medium	medium	medium	medium														medium	medium	medium		medium		medium	large		medium		large
	medium	medium	medium	medium	medium	medium	medium														medium	medium	medium		medium		medium	large		medium		large
	medium	medium	medium	medium	medium	medium	medium														medium	medium	medium		medium		medium	medium		large		medium
	medium	medium	medium	medium	medium	medium	medium														medium	medium	medium		medium		medium	medium		medium		large
	medium	large	medium	medium	medium	medium	medium														medium	medium	medium		medium		medium	large		medium		large
	medium	medium	small	medium	medium	medium	medium														medium	medium	medium		medium		medium	large		medium		medium
	medium	medium	large	medium	medium	medium	medium														medium	medium	medium		medium		medium	large		medium		medium
	medium	medium	medium	medium	medium	medium	medium														medium	medium	medium		medium		medium	medium		medium		large
	medium	medium	medium	medium	medium	medium	medium														medium	medium	medium		medium		medium	medium		medium		large
	medium	medium	medium	medium	small	medium	medium														medium	medium	medium		medium		medium	large		medium		medium
	medium	medium	medium	medium	medium	medium	medium														large	medium	medium		medium		medium	large		medium		medium
	medium	medium	medium	medium	medium	medium	medium														medium	medium	medium		medium		medium	medium		large		medium
	medium	medium	medium	medium	medium	medium	medium														large	medium	medium		medium		medium	large		medium		medium
	medium	large	medium	medium	medium	medium	medium														large	medium	medium		medium		medium	medium		medium		medium
	medium	medium	medium	medium	medium	medium	medium														medium	medium	medium		medium		medium	large		medium		medium
	medium	medium	medium	medium	medium	medium	medium														medium	medium	small		medium		medium	medium		large		large
	medium	medium	medium	medium	medium	medium	medium														medium	medium	medium		medium		medium	large		medium		large
	medium	medium	medium	medium	medium	medium	medium														medium	medium	medium		medium		medium	medium		medium		large
	medium	medium	medium	medium	medium	medium	medium														medium	medium	medium		medium		medium	medium		medium		medium
	medium	medium	medium	medium	medium	medium	medium														medium	medium	medium		medium		medium	medium		large		large
	medium	medium	medium	medium	medium	medium	medium														medium	medium	medium		medium		medium	large		medium		medium
	medium	large	medium	medium	medium	medium	medium														medium	medium	medium		medium		medium	medium		large		large
	medium	medium	medium	medium	small	medium	medium														medium	medium	medium		medium		medium	large		medium		large
	small	medium	medium	medium	medium	medium	medium														medium	medium	medium		medium		medium	large		medium		large
	medium	medium	medium	medium	small	medium	medium														medium	medium	medium		medium		medium	medium		large		large
	medium	medium	medium	medium	medium	medium	medium														medium	medium	medium		medium		medium	large		large		large
	medium	medium	medium	medium	medium	medium	medium														medium	medium	medium		medium		medium	medium		medium		medium
	medium	medium	medium	medium	medium	medium	medium														large	medium	medium		medium		medium	medium		medium		large
	medium	medium		medium	medium	medium	medium														medium	medium	medium		medium		medium	medium		large		large
	medium	large		medium	medium	medium	medium														medium	medium	medium		medium		medium	medium		medium		medium
	medium	medium		medium	medium	medium	medium														medium	medium	medium		medium		medium	large		medium		large
	medium	medium		medium	medium	medium	medium														medium	medium	medium		medium		medium	medium		medium		large
	medium	medium		medium	medium	medium	medium														medium	medium	medium		medium		medium	large		medium		medium
	medium	medium		medium	medium	medium	small														medium	medium	medium		medium		medium	large		medium		medium
	medium	medium		medium	medium	medium	medium														medium	medium	medium		medium		medium	large		medium		medium
	medium	medium		medium	medium	medium	medium														medium	medium	medium		medium		medium	large		medium		medium
	medium	medium		medium	medium	medium	medium														medium	medium	medium		medium		medium	medium		medium		medium
	medium	large		medium	medium	medium	medium														medium	medium	medium		medium		medium	large		small		medium
	medium	medium		medium	medium	medium	medium														medium	medium	medium		medium		medium	large		large		medium
	medium	medium		medium	medium	medium	medium														medium	medium	medium		medium		medium	large		medium		medium
	medium	medium		medium	medium	medium	medium														medium	medium	medium		medium		medium	large		medium		medium
	medium	large		medium	medium	medium	medium														medium	medium	medium		medium		medium	medium		medium		large
	medium	medium		medium	medium	medium	medium														medium	medium	medium		medium		medium	medium		medium		medium
	medium	medium		medium	medium	medium	medium														medium	medium	medium		medium		medium	medium		medium		medium
	medium	medium		medium	medium	medium	medium														medium	medium	medium		medium		medium	medium		medium		large
	medium	medium		medium	medium	medium	medium														medium	medium	medium		medium		medium	medium		medium		medium
	medium	medium		medium	medium	medium	medium														medium	medium	medium		medium		medium	large		medium		large
	medium	medium		medium	medium	medium	medium														medium	medium	medium		medium		medium	large		medium		medium
	medium	medium		medium	medium	medium	medium														medium	medium	medium		medium		medium	large		medium		medium
	medium	medium		medium	medium	medium	medium														medium	medium	medium		medium		medium	medium		medium		medium
	medium	medium		medium	small	medium	medium														medium	medium	medium		medium		medium	large		medium		medium
	medium	medium		medium	medium	medium	medium														medium	medium	medium		medium		medium	medium		medium		medium
	medium	medium		medium	medium	medium	medium														medium	medium	medium		medium		medium	large		medium		medium
	medium	medium		large	medium	medium	medium														medium	medium	medium		medium		medium	large		medium		medium
	medium	medium		medium	medium	medium	medium														medium	medium	medium		medium		medium	large		small		large
	medium	medium		medium	medium	medium	medium														medium	medium	medium		medium		medium	large		medium		large
	medium	large		medium	medium	medium	medium														medium	medium	medium		medium		medium	medium		medium		large
	medium	large		medium	medium	medium	medium														medium	medium	medium		medium		small	medium		medium		large
	medium	medium		medium	medium	medium	medium														medium	medium	medium		medium		medium	large		medium		medium
	medium	large		medium	medium	medium	medium														medium	medium	medium		medium		medium	large		medium		medium
	medium	medium		medium	medium	medium	medium														medium	medium	medium		medium		medium	large		medium		medium
	medium	medium		medium	medium	medium	medium														medium	medium	medium		medium		medium	medium		large		medium
	medium	medium		medium	medium	medium	medium														medium	medium	medium		medium		medium	medium		large		medium
	medium	medium		medium	medium	medium	medium														medium	large	medium		medium		medium	large		large		large
	medium	medium		medium	medium	medium	medium														medium	large	medium		medium		medium	large		medium		large
	large	large		medium	medium	medium	medium														medium	medium	medium		medium		medium	medium		medium		medium
	medium	medium		medium	medium	medium	medium														medium	medium	medium		medium		medium	large		medium		large
	medium	medium		medium	medium	medium	medium														medium	medium	medium		medium		large	large		medium		large
	medium	large		medium	medium	medium	medium														medium	medium	medium		medium		medium	large		medium		large
	medium	medium		medium	medium	medium	medium														medium	large	medium		medium		medium	large		large		large
	medium	medium		medium	medium	medium	medium														medium	medium	medium		medium		medium	large		large		large
	large	medium		medium	medium	medium	medium														medium	medium	medium		medium		medium	large		medium		large
	medium	medium		medium	medium	medium	medium														medium	medium	medium		medium		medium	large		large		large
	medium	medium		medium	medium	medium	medium														medium	medium	medium		medium		medium	large		medium		medium
	medium	large		medium	medium	medium	medium														medium	medium	medium		small		medium	large		medium		large
	medium	medium		medium	medium	medium	medium														medium	medium	medium		medium		medium	large		medium		large
	medium	medium		medium	medium	medium	medium														medium	medium	medium		medium		medium	large		medium		small
	medium	medium		medium	medium	medium	medium														medium	medium	medium		medium		large	large		medium		medium
	medium	medium		medium	medium	medium	medium														medium	medium	medium		medium		medium	large		medium		large
	medium	medium		medium	medium	medium	medium														medium	medium	medium		medium		medium	large		medium		medium
	medium	medium		medium	medium	medium	medium														medium	medium	medium		medium		medium	large		medium		medium
	medium	medium		medium	medium	medium	medium														medium	medium	medium		medium		medium	medium		medium		medium
	medium	medium		medium	medium	medium	medium														medium	medium	medium		medium		medium	large		medium		large
	medium	medium		medium	medium	medium	large														medium	medium	medium		medium		large	large		medium		medium
	medium	medium		medium	medium	medium	medium														medium	medium	medium		medium		medium	large		large		medium
	medium	large		medium	medium	medium	medium														medium	medium	medium		medium		medium	large		small		large
	medium	medium		medium	medium	medium	medium														medium	medium	medium		medium		medium	large		medium		medium
	medium	medium		medium	small	medium	medium														medium	medium	medium		medium		medium	medium		medium		large
	medium	medium		medium	medium	medium	medium														medium	medium	medium		medium		medium	large		medium		large
	medium	medium		large	medium	medium	medium														large	large	medium		medium		medium	large		medium		large
	medium	medium		medium	medium	medium	medium														medium	medium	medium		medium		medium	large		medium		medium
	medium	large		medium	medium	medium	medium														medium	medium	medium		medium		medium	large		large		medium
	medium	medium		medium	medium	medium	medium														large	medium	medium		medium		medium	medium		medium		medium
	medium	medium		medium	medium	medium	medium														medium	medium	medium		medium		medium	large		medium		large
	medium	medium		medium	medium	medium	medium														medium	medium	medium		medium		large	large		medium		large
	medium	medium		medium	medium	medium	medium														medium	medium	medium		medium		medium	large		medium		medium
	medium	medium		medium	medium	medium	medium														medium	medium	medium		medium		medium	medium		medium		medium
	medium	medium		medium	medium	medium	medium														medium	medium	medium		small		medium	large		medium		medium
	medium	medium		medium	medium	medium	medium														medium	medium	medium		medium		medium	large		medium		medium
	medium	medium		medium	medium	medium	medium														medium	medium	medium		medium		medium	medium		small		large
	medium	medium		medium	medium	medium	medium														medium	medium	medium		medium		medium	medium		medium		medium
	large	medium		medium	medium	medium	medium														medium	medium	medium		medium		medium	large		medium		medium
	medium	medium		medium	medium	medium	medium														medium	medium	medium		medium		medium	large		medium		large
	medium	medium		medium	medium	medium	medium														medium	medium	medium		medium		medium	large		medium		large
	medium	medium		medium	medium	medium	medium														medium	medium	medium		medium		medium	large		medium		medium
	medium	medium		medium	medium	medium	medium														medium	medium	medium		medium		medium	large		medium		large
	medium	medium		large	medium	medium	medium														medium	medium	large		medium		medium	large		large		medium
	medium	medium		medium	medium	medium	medium														medium	medium	medium		medium		medium	medium		medium		medium
	medium	medium		medium	medium	medium	medium														medium	medium	medium		medium		medium	large		medium		medium
	medium	medium		medium	medium	medium	medium														medium	medium	medium		small		medium	large		medium		medium
	medium	large		medium	medium	medium	medium														medium	medium	medium		medium		medium	large		medium		medium
	medium	medium		large	medium	medium	medium														medium	large	medium		medium		medium	large		medium		medium
	large	medium		medium	medium	medium	medium														medium	medium	medium		medium		medium	medium		medium		medium
	medium	medium		medium		medium	medium														medium	medium	medium		medium		medium	medium		medium		medium
	large	medium		medium		medium	medium														medium	large	medium		medium		medium	medium		medium		medium
	medium	medium		medium		medium	medium														medium	medium	medium		medium		medium	large		medium		medium
	medium	medium		medium		medium	medium														medium	medium	medium		medium		medium	large		medium		medium
	medium	medium		medium		medium	medium														medium	medium	medium		medium		medium	large		medium		medium
	medium	medium		large		medium	medium														medium	medium	medium		medium		medium	medium		medium		medium
	medium	medium		medium		medium	medium														medium	large	medium		medium		medium	large		medium		large
	medium	medium		large		medium	medium														medium	medium	medium		medium		medium	large		medium		medium
	medium	medium		medium		medium	medium														medium	medium	medium		medium		medium	medium		medium		medium
	medium	medium		medium		medium	medium														medium	medium	medium		medium		medium	large		medium		large
	medium	medium		medium		medium	medium														medium	medium	medium		medium		medium	medium		medium		large
	medium	medium		medium		medium	medium														medium	large	medium		medium		medium	medium		medium		small
	medium	medium		medium		medium	medium														medium	medium	medium		medium		medium	medium		medium
	medium	medium		medium		medium	medium														medium	medium	medium		medium		medium	large		medium
	medium	medium		medium		medium	medium														medium	medium	medium		medium		medium	medium		medium
	medium	medium		medium		medium	medium														medium	medium	medium		medium		medium	large		small
	large	medium		medium		medium	medium														medium	medium	medium		medium		medium	medium		large
	medium	medium		medium		medium	medium														medium	large	medium		medium		medium	large		medium
	medium	medium		medium		medium	medium														medium	medium	medium		medium		medium	medium		medium
	medium	medium		medium		medium	medium														medium	medium	medium		medium		medium	large		medium
	medium	medium		medium		medium	medium														medium	medium	medium		medium		large	large		medium
	medium	medium		medium		medium	medium														medium	medium	medium		medium		medium	large		medium
	medium	medium		large		medium	medium														medium	medium	medium		medium		medium	medium		medium
	medium	medium		medium		medium	medium														medium	medium	medium		medium		medium	medium		medium
	medium	medium		medium		medium	medium														medium	large	medium		medium		medium	large		medium
	medium	medium		medium		medium	medium														medium	medium	medium		medium		medium	medium		medium
	medium	medium		large		medium	medium														medium	medium	medium		medium		medium	large		medium
	medium	medium		medium		medium	medium														medium	large	medium		medium		medium	large		medium
	medium	medium		medium		medium	medium														medium	medium	large		medium		medium	medium		medium
	medium	medium		medium		medium	medium														medium	medium	medium		medium		medium	medium		medium
	medium	medium		large		medium	medium														medium	medium	medium		medium		medium	large		medium
	medium	medium		medium		medium	medium														medium	large	medium		medium		medium	large		medium
	medium	medium		medium		medium	medium														medium	medium	medium		medium		medium	large		medium
	medium	medium		medium		small	medium														medium	medium	large		medium		medium	medium		medium
	medium	medium		medium		medium	medium														medium	medium	medium		medium		medium	large		medium
	medium	medium		medium		medium	medium														medium	medium	medium		medium		medium	large		medium
	medium	medium		medium		medium	medium														medium	medium	large		medium		medium	medium		medium
	medium	medium		medium		medium	medium														medium	medium	medium		large		medium	large		medium
	medium	medium		large		medium	large														medium	large	medium		medium		medium	large
	medium	medium		medium		medium	medium														large	medium	large		medium		medium	large
	medium	medium		medium		medium	medium														medium	medium	medium		medium		medium	large
	medium	medium		medium		medium	medium														medium	medium	medium		medium		medium	medium
	medium	medium		medium		medium	medium														medium	medium	medium		medium		medium	medium
	medium	medium		medium		medium	medium														medium	large	medium		medium		medium	large
	medium	medium		medium		medium	medium														medium	medium	medium		medium		medium	large
	medium	medium		medium		medium	medium														medium	large	medium		medium		medium	medium
	medium	medium		medium		medium	medium														medium	large	medium		medium		medium	large
	medium	medium		medium		medium	medium														medium	medium	medium		medium		medium	large
	medium	medium		large		medium	medium														medium	medium	medium		medium		medium	large
	medium	medium		medium		medium	medium														medium	medium	medium		medium		medium	medium
	medium	medium		medium		large	medium														medium	large	medium		medium		medium	large
	medium	medium		medium		medium	medium														medium	medium	medium		medium		medium	large
	medium	medium		medium		medium	medium														medium	medium	large		medium		medium	medium
	medium	medium		medium		medium	medium														medium	medium	medium		medium		medium	medium
	medium	medium		medium		medium	medium														medium	medium	medium		medium		medium	large
	medium	medium		medium		medium	medium														medium	medium	medium		medium		medium	medium
	medium	medium		large		medium	small														medium	medium	medium		medium		medium	medium
	medium	medium		large		medium															medium	medium	medium		medium		medium	large
	medium	medium		medium		medium															medium	medium	large		medium		medium	large
	medium	medium		medium		medium															medium	medium	large		medium		medium	large
	medium	medium		medium		medium															medium	medium	large		medium		medium	large
	medium	medium		medium		large															medium	medium	medium		medium		medium	large
	medium	medium		medium		medium															medium	medium	medium		medium		medium	large
	medium	medium		medium		medium															medium	medium	medium		medium		medium	large
	medium	medium		medium		medium															medium	medium			medium		medium	large
	medium	medium		medium		medium															medium	medium			medium		medium	large
	medium	medium		medium		medium															medium	medium			medium		medium	medium
	medium	medium		medium		medium															medium	small			medium		medium	large
	medium	medium		medium		large															medium	medium			medium		medium	medium
	medium	large		medium		medium															medium	medium			medium		medium	medium
	medium	medium		medium		medium															medium	large			medium		medium	large
	medium	medium		medium		medium															medium	medium			medium		medium	large
	medium	medium		large		medium															medium	medium			medium		medium	large
	medium	medium		medium		medium															medium	medium			medium		medium	large
	medium	medium		medium		medium															medium	medium			medium		medium	medium
	medium	medium		medium		medium															medium	medium			medium		medium	medium
	medium	medium		medium		medium															medium	medium			medium		medium	large
	medium	medium		medium		medium															medium	medium			medium		medium	small
	medium	medium		medium		medium															medium	medium			medium		medium	medium
	medium	medium		medium		large															medium	medium			medium		medium	large
	medium	medium		medium		medium															medium	medium			medium		medium	medium
	medium	medium		medium		medium															medium	medium			medium		medium	large
	medium	medium		medium		medium															medium	medium			medium		medium	medium
	large	medium		medium		medium															medium	medium			medium		medium	medium
	large	large		medium		medium															medium	medium			medium		medium	large
	medium	medium		medium		medium															medium	medium			medium		medium	medium
	medium	medium		medium		medium															medium	medium			medium		medium	medium
	medium	medium		medium		medium															medium	medium			medium		medium	medium
	medium	medium		medium		medium															medium	medium			medium		medium	large
	small	medium		large		medium															medium	medium			medium		medium	large
	large	medium		large		large															medium	medium			medium		medium	medium
	large	medium		medium		medium															medium	medium			medium		medium	large
	medium	medium		medium		medium															medium	medium			medium		medium	large
	medium	large		medium		medium															medium	medium			medium		medium	medium
	medium	medium		medium		medium															medium	medium			medium		medium	medium
	medium	medium		medium		medium															medium	medium			medium		medium	large
	medium	medium		medium		medium															large	large			medium		medium	large
	medium	medium		medium		large															medium	large			medium		medium	medium
	medium	medium		medium		medium															medium	medium			medium		medium	medium
	medium	medium		medium		large															medium	medium			medium		medium	medium
	medium	medium		medium		medium															medium	large			medium		medium	medium
	medium	large		medium		large															medium	medium			medium		medium	medium
	medium	large		medium		medium															medium	large			medium		medium	medium
	medium	medium		medium		medium															medium	medium			medium		medium	medium
	medium	medium		medium		medium															medium	medium			medium		medium	medium
	medium	medium		medium		medium															medium	medium			medium		medium	large
	medium	medium		medium		medium															medium	medium			medium		medium	large
	medium	medium		medium		medium															medium	medium			medium		medium	medium
	medium	medium		medium		medium															medium	medium			medium		medium	medium
	medium	medium		large		medium															large	medium			medium		medium	medium
	medium	medium		medium		large															medium	medium			medium		medium	medium
	medium	medium		medium		medium															medium	medium			medium		medium	medium
	medium	medium		medium		medium															large	medium			medium		medium	large
	medium	medium		medium		medium															medium	medium			medium		medium	medium
	medium	medium		medium		medium															medium	medium			medium		medium	medium
	medium	medium		medium		medium															medium	large			medium		medium	large
	medium	medium		medium		medium															medium	medium			medium		medium	large
	medium	medium		medium		medium															large	medium			medium		medium	large
	medium	medium		medium		medium															medium	medium			medium		medium	medium
	medium	medium		medium		medium															medium	medium			medium		medium	medium
	medium	medium		medium		medium															medium	medium			medium		medium	medium
	medium	medium		large		medium															medium	medium			medium		medium	large
	large	medium		medium		medium															medium	medium			medium		medium	medium
	medium	medium		medium		medium															medium	medium			medium		medium	large
	medium	medium		medium		medium															medium	medium			medium		medium	large
	medium	medium		medium		medium															medium	medium			medium		medium	large
	medium	medium		medium		medium															medium	medium			medium			medium
	medium	medium		medium		medium															medium	medium			medium			large
	medium	medium		medium		medium															medium	medium			medium			medium
	medium	medium		medium		medium															medium	medium			medium			large
	medium	medium		medium		medium															medium	medium			medium			large
	medium	medium		medium		medium															medium	medium			medium			large
	medium	medium		medium																	medium	medium			medium			large
	medium	large		medium																	medium	medium			medium			large
	medium	medium		medium																	medium	medium			medium			large
	medium	medium		medium																	medium	medium			medium			large
	medium	medium		medium																	medium	medium			medium			large
	medium	medium		medium																	medium	medium			medium			large
	medium	medium		medium																	medium	medium			medium			large
	medium	medium		medium																	medium	medium			medium			medium
	medium	medium		medium																	medium	medium			medium			large
	medium	medium		medium																	medium	medium			medium			large
	small	medium		medium																	medium	medium			medium			large
	medium	medium		medium																	medium	medium			medium			large
	medium	medium		medium																	medium	medium			medium			large
	medium	medium		medium																	medium	small			medium			large
	medium	medium		medium																	medium	medium			medium			medium
	medium	medium		medium																	medium	medium			medium			large
	medium	medium		medium																	medium	medium			medium			medium
	medium	medium		medium																	medium	medium			medium			large
	medium	medium		medium																	medium	medium			medium			medium
	medium	large		medium																	medium	medium			medium			medium
	medium	medium		medium																	medium	medium			medium			large
	medium	medium		medium																	medium	large			medium			medium
	medium	medium		medium																	medium	medium			medium			large
	medium	medium		medium																	medium	medium			medium			large
	medium	medium		medium																	medium	medium			medium			large
	large	medium		medium																	medium	medium			medium			large
	medium	medium		medium																	medium	medium			medium			medium
	medium	medium		large																	medium	medium			medium			medium
	medium	medium		medium																	medium	medium			medium			small
	medium	medium		large																	medium	medium			medium			large
	medium	medium		medium																	medium	medium			medium			medium
	medium	medium		medium																	medium	medium			medium			large
	medium	medium		medium																	medium	medium			medium			medium
	medium	medium		medium																	medium	medium			medium			large
	medium	medium		medium																	medium	medium			medium			large
	medium	medium		medium																	medium	medium			medium			large
	medium	medium		large																	medium	medium			medium			medium
	medium	medium		medium																	medium	medium			medium			large
	medium	medium		medium																	medium	medium			medium			medium
	medium	medium		medium																	medium	medium			medium			large
	medium	medium		medium																	medium	medium			medium			medium
	medium	medium		medium																	medium	medium			medium			medium
	medium	medium		medium																	medium	medium			medium			medium
	medium	medium		medium																	medium	medium			medium			large
	medium	medium		medium																	medium	medium			medium			large
	medium	medium		medium																	medium	medium			medium			medium
	medium	medium		medium																	medium	medium			medium			large
	medium	medium		medium																	medium	medium			medium			medium
	medium	medium		medium																	medium	medium			medium			large
	large	medium		medium																	medium	medium			medium			medium
	medium	medium		medium																	medium	medium			medium			medium
	medium	medium		medium																	medium	medium			medium			medium
	medium	medium		medium																	large	medium			medium			medium
	medium	medium		medium																	medium	medium			medium			large
	medium	medium		medium																	medium	medium			medium			large
	medium	medium		medium																	medium	medium			medium			large
	medium	medium		medium																	medium	medium			medium			medium
	medium	medium		medium																	medium	medium			medium			large
	medium	medium		medium																	medium	medium			medium			large
	medium	medium		medium																	medium	medium			medium			medium
	medium	medium		medium																	medium	medium			medium			medium
	large	medium		medium																	medium	medium			medium			large
	large	medium		large																	medium	medium			medium			large
	medium	medium		medium																	medium	medium			medium			large
	medium	medium		large																	medium	large			medium			large
	medium	medium		medium																	medium	medium			medium			small
	medium	medium		medium																	medium	medium			medium			large
	medium	medium		medium																	medium	medium			medium			large
	medium	medium		medium																	medium	medium			medium			large
	medium	medium		medium																	medium	medium			medium			large
	medium	medium		medium																	medium	medium			medium			medium
	medium	medium		medium																	medium	medium			medium			medium
	medium	medium		medium																	medium	medium			medium			medium
	large	medium		medium																	medium	medium			medium			medium
	medium	medium		medium																	medium	medium			medium			medium
	medium	medium		medium																	medium	medium			medium			medium
	medium	medium		medium																	medium	medium			medium			medium
	medium	medium		medium																	medium	medium			medium			large
	large	medium		medium																	medium	medium			medium			medium
	large	medium		medium																	medium	medium			medium			large
	medium	medium		medium																	medium	medium			medium			large
	medium	medium		large																	medium	medium						large
	medium	medium		medium																	medium	medium						medium
	medium	medium		medium																	medium	medium						large
	large	medium		medium																	medium	medium						medium
	medium	medium		medium																	medium	medium						medium
	medium	medium		medium																	medium	medium						large
	medium	medium		medium																	medium	medium						medium
	large	medium		medium																	medium	medium						large
	medium	medium		large																	medium	medium						large
	medium	large		large																	medium	medium						medium
	medium	medium		medium																	medium	medium						large
	medium	medium		medium																	medium	medium						large
	medium	medium		medium																	medium	medium						large
	medium	medium		medium																	medium	medium						medium
	medium	medium		medium																	large	medium						medium
	medium	medium		medium																	large	medium						medium
	medium	medium		medium																	medium	medium						large
	medium	small		medium																	medium	medium						large
	medium	medium		medium																	medium	medium						large
	large	medium		medium																	medium	medium						medium
	medium	medium		medium																	large	medium						large
	medium	medium		medium																	medium	medium						medium
	medium	medium		medium																	medium	medium						large
	medium	medium		medium																	medium	medium						medium
	medium	medium		medium																	medium	medium						large
	medium	medium		medium																	medium	medium						medium
	medium	medium		medium																	medium	medium						medium
	medium	medium		medium																	medium	medium						medium
	medium	medium		medium																	medium	medium						large
	medium	medium		medium																	medium	medium						large
	medium	medium		medium																	medium	medium						medium
	medium	small		medium																	medium	medium						medium
	medium	medium		medium																	medium	medium						large
	medium	medium		medium																	medium	medium						large
	medium	medium		medium																	medium	medium						large
	medium	medium		medium																	medium	medium						large
	medium	medium		medium																	medium	medium						large
	medium	medium		medium																	medium	medium						medium
	medium	medium		medium																	medium	medium						large
	medium	medium		medium																	medium	medium						medium
	medium	medium		medium																	medium	large						medium
	medium	medium		medium																	medium	medium						large
	medium	medium		medium																	medium	medium						medium
	medium	medium		medium																	medium	medium						large
	medium	medium		medium																	medium	medium						large
	medium	medium		medium																	medium	medium						medium
	medium	medium		medium																	medium	medium						medium
	medium	medium		medium																	medium	medium						medium
	medium	medium		medium																	medium	large						medium
	medium	medium		medium																	medium	medium						medium
	medium	medium		medium																	medium	medium						large
	medium	medium		medium																	medium	medium						medium
	medium	medium		medium																	medium	medium						large
	medium	medium		medium																	medium	medium						medium
	medium	medium		medium																	medium	medium						medium
	medium	medium		medium																	large	large						medium
	medium	medium		medium																	medium	medium						medium
	medium	medium		large																	medium	medium						large
	medium	medium		medium																	medium	large						medium
	medium	medium		medium																	medium	medium						large
	medium	medium		medium																	medium	medium						medium
	medium	medium		medium																	medium	medium						large
	medium	medium		medium																	medium	medium						large
	medium	medium		medium																	medium	medium						medium
	medium	medium		medium																	medium	medium						large
	medium	medium		medium																	medium	medium						large
	medium	medium		medium																	medium	medium						large
	medium	medium		medium																	medium	medium						medium
	medium	medium		medium																	medium	medium						large
	medium	medium		medium																	medium	medium						medium
	medium	medium		medium																	medium	medium						large
	medium	medium		medium																	medium	medium						medium
	medium	medium		medium																	medium	medium						medium
	medium	medium		medium																	medium	medium						large
	large	medium		medium																	medium	medium						medium
	medium	medium		medium																	medium	medium						medium
	medium	medium		medium																	medium	medium						medium
	medium	medium		medium																	medium	medium						large
	medium	medium		medium																	medium	medium						medium
	medium	medium		medium																	medium	medium						large
	medium	medium		medium																	medium	medium						large
	medium	medium		medium																	medium	medium						large
	medium	medium		medium																	medium	medium						large
	medium	medium		medium																	medium	medium						large
	medium	medium		medium																	medium	medium						large
	medium	medium		medium																	medium	medium						large
	medium	medium		medium																	medium	medium						large
	medium	medium		medium																	medium	medium						large
	medium	medium		medium																	large	medium						large
	medium	medium		medium																	medium	medium						large
	medium	medium		medium																	large	medium						large
	medium	medium		medium																	medium	medium						medium
	medium	medium		medium																	medium	medium						large
	medium	medium		medium																	medium	medium						medium
	medium	medium		medium																	medium	large						large
	medium	medium		medium																	medium	large						medium
	medium	medium		medium																	medium	medium						medium
	medium	medium		medium																	medium	medium						large
	medium	medium		medium																	medium	medium						large
	medium	medium		medium																	medium	medium						large
	medium	medium		medium																	medium	medium						large
	medium	medium		medium																	medium	medium						medium
	medium	medium		medium																	medium	medium						medium
	medium	medium		medium																	medium	medium						large
	medium	medium		medium																	medium	medium						medium
	medium	medium		medium																	medium	large						medium
	medium	medium																			medium	large						large
	medium	small																			medium	medium						medium
	medium	medium																			medium	large						large
	medium	medium																			medium	medium						medium
	medium	medium																			medium	medium						medium
	small	medium																			medium	large						medium
	medium	medium																			medium	medium						large
	medium	medium																			medium	large						small
	medium	medium																			medium	medium						medium
	medium	medium																			medium	medium						medium
	medium	medium																			medium	medium						medium
	medium	medium																			medium	medium						large
	medium	medium																			medium	medium						medium
	medium	medium																			medium	medium						medium
	medium	medium																			medium	medium						medium
	medium	medium																			medium	medium						medium
	medium	medium																			medium	medium						medium
	medium	medium																			medium	medium						medium
	medium	medium																			medium	medium						large
	medium	medium																			medium	large						medium
	medium	medium																			medium	medium						large
	medium	medium																			medium	medium						large
	medium	medium																			medium	medium						medium
	medium	medium																			medium	medium						large
	medium	medium																			medium	medium						large
	medium	medium																			medium	medium						large
	medium	medium																			medium	medium						medium
	medium	medium																			medium	medium						medium
	medium	medium																			medium	medium						medium
	medium	medium																			medium	medium						medium
	medium	medium																			medium	medium						medium
	medium	medium																			medium	medium						medium
	medium	medium																			large	medium						large
	medium	medium																			medium	medium						large
	medium	medium																			medium	medium						medium
	medium	medium																			medium	medium						medium
	medium	medium																			medium	medium						medium
	medium	medium																			medium	medium						medium
	medium	medium																			medium	medium						medium
	medium	medium																			medium	medium						large
	medium	medium																			medium	medium						medium
	medium	medium																			medium	medium						large
	large	medium																			medium	medium						large
	large	medium																			medium	medium						medium
	medium	medium																			medium	medium						medium
	large	medium																			medium	medium						small
	medium	medium																			medium	medium						large
	medium	medium																			medium	medium						large
	medium	medium																			medium	medium						large
	medium	medium																			medium	medium						large
	medium	medium																			medium	medium						large
	medium	medium																			medium	medium						large
	medium	medium																			medium	medium						medium
	medium	medium																			medium	medium						large
	medium	medium																			medium	medium						medium
	medium	medium																			medium	medium						medium
	medium	medium																			medium	medium						medium
	medium	medium																			medium	medium						large
	medium	medium																			medium	medium						small
	medium	medium																			medium	medium						large
	medium	medium																			medium	large						large
	medium	medium																			medium	large						medium
	medium	medium																			medium	large						medium
	medium	medium																			medium	medium						medium
	medium	medium																			medium	medium						medium
	medium	medium																			medium	medium						large
	medium	medium																			large	medium						large
	medium	medium																			medium	medium						large
	medium	medium																			medium	medium						medium
	medium	medium																			medium	medium						medium
	medium	medium																			medium	medium						medium
	medium	medium																			medium	large						large
	medium	medium																			medium	medium						large
	medium	medium																			medium	medium						large
	large	medium																			medium	medium						medium
	medium	medium																			medium	medium						large
	medium	medium																			medium	medium						large
	medium	medium																			medium	medium						large
	medium	medium																			medium	medium						medium
	medium	medium																			medium	medium						medium
	medium	medium																			large	medium						medium
	medium	medium																			medium	medium						medium
	medium	medium																			medium	medium						large
	medium	medium																			medium	medium						medium
	medium	medium																			medium	medium						large
	medium	medium																			medium	medium						large
	medium	medium																			medium	medium						large
	medium	medium																			medium	medium						large
	medium	medium																			medium	medium						large
	medium	medium																			medium	medium						large
	medium	medium																			medium	large						large
	medium	medium																			medium	large						large
	medium	medium																			medium	medium						large
	medium	medium																			medium	medium						large
	medium	medium																			medium	medium						medium
	medium	medium																			medium	medium						large
	medium	medium																			medium	medium						large
	medium	medium																			medium	medium						large
	medium	medium																			medium	medium						medium
	medium	medium																			medium	medium						medium
	medium	medium																			medium	medium						large
	medium	medium																			medium	medium						large
	medium	medium																			medium	medium						medium
	medium	medium																			medium	medium						small
	medium	medium																			medium	medium						medium
	medium	medium																			medium	medium						large
	medium	medium																			medium	medium						large
	medium	medium																			medium	medium						large
	medium	medium																			medium	medium						large
	medium	medium																			medium	medium						medium
	medium	medium																			medium	large						large
	medium	medium																			medium	medium						medium
	medium	medium																			medium	medium						large
	medium	medium																			medium	medium						large
	medium	medium																			medium	medium						medium
	medium	medium																			medium	medium						large
	medium	medium																			medium	medium						large
	medium	medium																			medium	medium						large
	medium	medium																			medium	medium						medium
	medium	medium																			medium	medium						large
	medium	medium																			medium	large						large
	medium	medium																			medium	medium						large
	medium	medium																			medium	large						medium
	medium	medium																			medium	medium						small
	medium	medium																			medium	medium						medium
	medium	medium																			medium	medium						large
	medium	medium																			medium	medium						medium
	medium	medium																			medium	large						medium
	medium	medium																			medium	medium						large
	medium	medium																			medium	medium						medium
	medium	medium																			medium	medium						medium
	medium	small																			medium	medium						large
	medium	medium																			medium	medium						large
	medium	medium																			medium	medium						large
	medium	medium																			medium	medium						large
	medium	medium																			medium	medium						medium
	medium	medium																			medium	medium						large
	medium	medium																			medium	medium						large
	medium	medium																			medium	medium						medium
	medium	medium																			medium	medium						large
	medium	medium																			medium	medium						large
	medium	medium																			medium	medium						large
	medium	medium																			large	medium						large
	medium	medium																			medium	medium						large
	medium	medium																			medium	medium						medium
	medium	medium																			medium	large						large
	medium	medium																			medium	medium						large
	medium	medium																			medium	medium						medium
	medium	medium																			medium	medium						medium
	medium	medium																			medium	large						large
	medium	medium																			medium	medium						large
	medium	medium																			medium	medium						medium
	medium	medium																			medium	medium						medium
	medium	medium																			medium	large						medium
	medium	medium																			medium	medium						medium
	medium	medium																			medium	medium						medium
	medium	medium																			medium	medium						large
	medium	medium																			medium	medium						large
	medium	medium																			medium	medium						medium
	medium	medium																			medium	medium						large
	medium	medium																			medium	medium						large
	medium	medium																			medium	medium						large
	medium	medium																			medium	medium						large
	medium	medium																			medium	medium						medium
	medium	medium																			medium	medium						medium
	medium	medium																			medium	medium						large
	medium	medium																			small	medium						large
	medium	medium																			medium	medium						medium
	medium	medium																			medium	medium						large
	medium	medium																			medium	medium						large
	medium	medium																			medium	medium						medium
	medium	medium																			medium	medium						medium
	medium	medium																			medium	medium						medium
	medium	medium																			medium	medium						large
	medium	medium																			medium	medium						medium
	medium	medium																			medium	medium						large
	medium	medium																			medium	medium						medium
	medium	medium																			medium	medium						medium
	medium	medium																			medium	medium						large
	medium	medium																			medium	medium						medium
	medium	medium																			medium	medium						large
	medium	medium																			medium	medium						large
	medium	medium																			medium	medium						medium
	medium	medium																			medium	medium						medium
	medium	medium																			medium	medium						large
	medium	medium																			medium	medium						large
	medium	medium																			medium	medium						large
	medium	medium																			medium	medium						large
	medium	medium																			large	medium						large
	medium	medium																			medium	medium						large
	medium	medium																			medium	medium						small
	medium	medium																			medium	medium						large
	medium	medium																			medium	medium						medium
	medium	medium																			medium	medium						large
	medium	medium																			medium	medium						large
	medium	medium																			medium	medium						large
	medium	medium																			medium	medium						large
	medium	medium																			medium	medium
	medium	medium																			medium	medium
	medium	medium																			medium	medium
	medium	medium																			medium	medium
	medium	medium																			medium	medium
	medium	medium																			medium	medium
	medium	medium																			medium	medium
	medium	medium																			medium	medium
	medium	medium																			medium	medium
	medium	medium																			medium	medium
	medium	medium																			medium	medium
	medium	medium																			medium	medium
	medium	medium																			medium	medium
	medium	medium																			medium	medium
	medium	medium																			large	medium
	medium	medium																			medium	medium
	medium	medium																			medium	medium
	medium	medium																			medium	medium
	medium	medium																			medium	medium
	medium	medium																			medium	medium
	large	medium																			medium	medium
	medium	medium																			medium	medium
	medium	medium																			medium	medium
	medium	medium																			medium	medium
	medium	medium																			medium	medium
	medium	medium																			medium	medium
	medium																				medium	medium
	large																				medium	medium
	medium																				medium	medium
	medium																				medium	medium
	medium																				medium	medium
	medium																				medium	medium
	medium																				medium	medium
	medium																				large	medium
	medium																				medium	medium
	medium																				medium	medium
	medium																				medium	medium
	medium																				medium	medium
	medium																				medium	medium
	medium																				medium	medium
	medium																				medium	medium
	medium																				medium	medium
	medium																				medium	medium
	medium																				large	medium
	medium																				medium	medium
	small																				medium	medium
	medium																				medium	medium
	medium																				medium	medium
	medium																				medium	medium
	medium																				medium	medium
	medium																				medium	medium
	medium																				medium	medium
	medium																				medium	medium
	medium																				medium	medium
	medium																				large	medium
	medium																				medium	medium
	medium																				medium	medium
	medium																				medium	medium
	medium																				medium	medium
	medium																				medium	medium
	medium																				medium	medium
	medium																				medium	medium
	medium																				medium	medium
	medium																				medium	medium
	medium																				medium	medium
	medium																				medium	medium
	medium																				medium	medium
	medium																				medium	medium
	medium																				medium	medium
	medium																				medium	medium
	medium																				medium	medium
	medium																				medium	medium
	medium																				medium	medium
	medium																				medium	medium
	medium																				medium	medium
	medium																				medium	medium
	medium																				medium	large
	medium																				medium	medium
	medium																				medium	medium
	medium																				medium	medium
	medium																				medium	medium
	medium																				large	medium
	medium																				medium	medium
	medium																				medium	medium
	medium																				medium	medium
	medium																				medium	medium
	medium																				medium	medium
	medium																				medium	medium
	medium																				medium	medium
	medium																				medium	medium
	medium																				medium	medium
	medium																				medium	medium
	medium																				medium	medium
	medium																					medium
	medium																					medium
	medium																					medium
	medium																					medium
	medium																					medium
	medium																					medium
	medium																					medium
	medium																					medium
	medium																					medium
	medium																					medium
	medium																					medium
	medium																					medium
	medium																					medium
	medium																					medium
	medium																					medium
	medium																					medium
	medium																					medium
	medium																					medium
	medium																					medium
	medium																					medium
	medium																					medium
	medium																					medium
	medium																					medium
	medium																					medium
	medium																					medium
	medium																					medium
	medium																					medium
	medium																					medium
	medium																					medium
	medium																					medium
	medium																					medium
	medium																					medium
	medium																					medium
	medium																					medium
	medium																					medium
	medium																					medium
	medium																					medium
	medium																					medium
	medium																					medium
	medium																					medium
	medium																					medium
	medium																					medium
	medium																					medium
	medium																					medium
	medium																					medium
	medium																					medium
	medium																					medium
	medium																					medium
	medium																					medium
	medium																					medium
	medium																					medium
	medium																					medium
	medium																					medium
	medium																					medium
	medium																					medium
	medium																					medium
	medium																					medium
	medium																					medium
	medium																					medium
	medium																					medium
	medium																					medium
	medium																					medium
	medium																					medium
	medium																					medium
	medium																					medium
	medium																					medium
	medium																					medium
	medium																					medium
	medium																					medium
	medium																					medium
	medium																					medium
	medium																					medium
	medium																					medium
	medium																					medium
	medium																					medium
	medium																					medium
	medium
	medium
	medium
	medium
	medium
	large
	medium
	medium
	medium
	medium
	medium
	medium
	medium
	medium
	medium
	medium
	medium
	medium
	medium
	medium
	medium
	medium
	medium
	medium
	medium
	medium
	medium
	medium
	medium
	medium
	medium
	medium
	medium
	medium
	medium
	medium
	medium
	medium
	medium
	medium
	medium
	medium
	medium
	medium
	medium
	medium
	medium
	medium
	medium
	medium
	medium
	medium
	medium
	medium
	medium
	medium
	medium
	medium
	medium
	medium
	medium
	medium
	medium
	medium
	medium
	medium
	medium
	medium
	medium
	medium
	medium
	medium
	medium
	medium
	medium
	medium
	medium
	medium
	medium
	medium
	medium
	medium
	medium
	medium
	medium
	medium
	medium
	medium
	medium
	medium
	medium
	medium
	medium
	medium
	medium
	medium
	medium
	large
	medium
	medium
	medium
	medium
	medium
	medium
	medium
	medium
	medium
	medium
	medium
	medium
	medium
	medium
	medium
	medium
	medium
	medium
	medium
	medium
	medium
	medium
	medium
	medium
	medium
	medium
	medium
	medium
	medium
	medium
	medium
	medium
	medium
	medium
	medium
	medium
	medium
	medium
	medium
	medium
	medium
	medium
	medium
	medium
	medium
	medium
	medium
	medium
	medium
	medium
	medium
	medium
	medium
	medium
	medium
	medium
	medium
	medium
	medium
	medium
	medium
	medium
	medium
	medium
	medium
	medium
	medium
	medium
	medium
	medium
	medium
	medium
	medium
	medium
	medium
	medium
	medium
	medium
	medium
	medium
	medium
	medium
	medium
	medium
	medium
	medium
	medium
	medium
	medium
	medium
	medium
	medium
	medium
	medium
	medium
	medium
	medium
	medium
	medium
	medium
	medium
	medium
	medium
	medium
	medium
	medium
	medium
	medium
	medium
	medium
	medium
	medium
	medium
	medium
	medium
	medium
	medium
	medium
	medium
	medium
	medium
	medium
	medium
	medium
	medium
	medium
	medium
	medium
	medium
	medium
	medium
	medium
	medium
	medium
	medium
	medium
	medium
	medium
	medium
	medium
	medium
	medium
	medium
	medium
	medium
	medium
	medium
	medium
	medium
	medium
	medium
	medium
	medium
	medium
	medium
	medium
	medium
	medium
	medium
	medium
	medium
	medium
	medium
	medium
	medium
	medium
	medium
	medium
	medium
	medium
	medium
	medium
	medium
	medium
	medium
	medium
	medium
	medium
	medium
	medium
	medium
	medium
	medium
	medium
	medium
	medium
	medium
	medium
	medium
	medium
	medium
	medium
	medium
	medium
	medium
	medium
	medium
	large
	medium
	medium
	medium
	medium
	medium
	medium
	medium
	medium
	medium
	medium
	medium
	medium
	medium
	medium
	medium
	medium
	medium
	medium

## Sheet: shLRP2 mRNA LRP2 and western
n°sample	Relative valor HK average	eff	hprt1-3	MOY Ct	Relative valor	eff.1	hprt1-2	MOY Ct.1	Relative valor.1	eff.2	lrp2	MOY Ct.2	Relative valor.2	Norm HK	Double Norm	Unnamed: 16	Unnamed: 17	Unnamed: 18	Unnamed: 19	Unnamed: 20
g1		1.71084		25.3618	1.2173e-06	1.77695		25.6215	4.00814e-07	1.6647		30.5532	1.72759e-07
		-4.288		25.2688		-4.0052		25.5668		-4.518		30.5883
g2				24.5976	1.8349e-06			24.8637	6.19655e-07			29.9406	2.36068e-07
				24.596				24.9515				29.8269
g3				24.0678	2.43884e-06			24.3533	8.30961e-07			29.1974	3.44772e-07
				23.9725				24.4192				29.1974
1	1.1699e-06	1	24.9211	24.9099	1.55162e-06	1	24.4877	24.4452	7.88174e-07	6	27.9153	27.8726	6.7727e-07	0.578915	0.753184
			24.8988	24.9099			24.4028	24.4452			27.83	27.8726
2	1.01373e-06	2	25.1651	25.1892	1.33555e-06	2	24.7977	24.6718	6.91911e-07	6	27.4996	27.4663	8.33102e-07	0.821818	1.06921
			25.2132	25.1892			24.546	24.6718			27.433	27.4663
3	1.39539e-06	3	24.5804	24.6304	1.80289e-06	3	23.968	24.0524	9.87879e-07	6	26.6562	26.6498	1.26302e-06	0.905137	1.17761
			24.6804	24.6304			24.1368	24.0524			26.6435	26.6498
scrumble	1.18714e-06			24.9099	1.55162e-06	moy		24.4452	8.22655e-07	moy		27.8726	6.7727e-07	0.768623	1
sem		3		0.144273		sem		0.161842	8.71608e-08	sem		0.321586	1.75152e-07	0.0978561	0.127313
1	1.95066e-06	1	24.0545	24.031	2.48742e-06	1	23.4052	23.4287	1.4139e-06	6	27.5309	27.5382	8.03139e-07	0.411727	0.535668
			24.0076	24.031			23.4523	23.4287			27.5454	27.5382
2	7.60642e-07	2	25.7223	25.7533	9.86531e-07	2	25.1605	25.12	5.34753e-07	6	28.893	28.9027	4.00661e-07	0.52674	0.685303
			25.7842	25.7533			25.0795	25.12			28.9123	28.9027
4	1.07613e-06	4	25.0885	25.1224	1.38427e-06	4	24.4762	24.4904	7.67993e-07	6	28.1651	28.0591	6.15865e-07	0.572295	0.744571
			25.1564	25.1224			24.5045	24.4904			27.9531	28.0591
5	1.3383e-06	5	24.7543	24.715	1.72284e-06	5	24.0566	24.1136	9.53756e-07	6	28.9608	28.971	3.86937e-07	0.289126	0.376161
			24.6756	24.715			24.1705	24.1136			28.9813	28.971
6	1.65393e-06	6	24.3478	24.332	2.11623e-06	6	23.7281	23.7262	1.19164e-06	6	27.7364	27.761	7.16904e-07	0.433454	0.563935
			24.3162	24.332			23.7243	23.7262			27.7857	27.761
siRNA lrp2				24.031	1.73946e-06	moy		23.4287	9.72408e-07	moy		27.5382	8.03139e-07	0.446668	0.581128
sem		5		0.285175	2.64077e-07	sem		0.279249	1.54378e-07	sem		0.277132	8.34102e-08	0.0491978	0.0640077
WESTERN BLOT :													GAPDH							LRP2
							LRP2 600kDa	GAPDH	LRP2/GAPDH	siRNA/SCRUMBLE
					siRNA	1	2182.68	4058.2	0.537844	0.185408
						2	2918.86	2293.65	1.27258	0.43869
						3	3274.67	1823.13	1.79618	0.619184
						4	2277.6	2029.5	1.12225	0.386865
						5	3698.33	1966.28	1.88088	0.648383
						6	2493.48	2303.86	1.08231	0.373097
					moy				1.28201	0.441938
					scrumble	7	3154.2	2702.6	1.1671	0.402327
						8	8755.28	1889.33	4.63407	1.59748
						9	7696.96	1530.33	5.02963	1.73383
						10	7002.79	2366.18	2.95954	1.02022
						11	6117.81	2488.6	2.45834	0.847447
						12	5618.69	4858.08	1.15657	0.398695
					moy				2.90087	1

## Sheet: mRNA and light
n°sample	Relative valor HK	eff	hprt1	MOY Ct	Relative valor	eff.1	lrp2	MOY Ct.1	Relative valor.1	Norm HK	Double Norm
g1		1.8805				1.70363		29.9153	1.19772e-07
		-3.646				-4.322		29.9109
g2								29.4606	1.52604e-07
								29.4741
g3								28.4905	2.55876e-07
								28.5225
g4
g5
1	8.09035e-08		25.9216	25.8576	8.09035e-08	1	31.4078	30.99	6.75628e-08	0.835104	1.32333
			25.7935	25.8576			30.5722	30.99
2	1.17061e-07		25.2576	25.2726	1.17061e-07	2	31.2995	31.1408	6.23459e-08	0.532591	0.843961
			25.2875	25.2726			30.9821	31.1408
3	9.54129e-08		25.5401	25.5964	9.54129e-08	3	32.042	31.7253	4.5665e-08	0.478604	0.758411
			25.6526	25.5964			31.4086	31.7253
4	1.43326e-07		24.9105	24.952	1.43326e-07	4	30.0485	30.3079	9.7168e-08	0.677948	1.0743
			24.9935	24.952			30.5674	30.3079
CTRL 9h				25.4196	1.09176e-07	CTRL 9h		31.2854	5.85246e-08	0.631062	1
sem		4		0.131057	9.09802e-09	sem		0.173681	5.71905e-09	0.079985	0.126747
1	1.50788e-07		24.9122	24.8717	1.50788e-07	1	29.0848	29.0309	1.91866e-07	1.27242	2.01631
			24.8312	24.8717			28.9769
2	1.44382e-07		24.9007	24.9404	1.44382e-07	2	28.9908	29.0507	1.89854e-07	1.31495	2.08371
			24.9801	24.9404			29.1105
3	8.24002e-08		25.7848	25.8285	8.24002e-08	3	30.0058	30.4491	9.01255e-08	1.09375	1.7332
			25.8722	25.8285			30.8925
4	5.63997e-08		26.4576	26.4288	5.63997e-08	4	31.4476	31.1441	6.22378e-08	1.10351	1.74866
			26.4001	26.4288			30.8406
ill R 9h				25.5174	1.08492e-07	ill R 9h		29.9187	1.14073e-07	1.19616	1.89547
sem		4		0.346142	2.32225e-08	sem		0.526361	3.35932e-08	0.0570062	0.0903338
1	1.633e-07		24.8317	24.7455	1.633e-07	1	28.5897	28.8493	2.11359e-07	1.2943	2.05098
			24.6592	24.7455			29.1088
2	9.65247e-08		25.552	25.578	9.65247e-08	2	29.7802	30.1911	1.03407e-07	1.0713	1.69762
			25.604	25.578			30.602
3	6.25959e-08		26.2516	26.2638	6.25959e-08	3	31.6274	31.5041	5.13762e-08	0.82076	1.3006
			26.276	26.2638			31.3808
4	4.87477e-08		26.652	26.6597	4.87477e-08	4	31.751	31.4862	5.18681e-08	1.06401	1.68607
			26.6674	26.6597			31.2214
ill B 9h				25.8117	9.27921e-08	ill B 9h		30.5077	6.88838e-08	1.06259	1.68382
sem		4		0.388681	2.55555e-08	sem		0.632515	3.76522e-08	0.0967163	0.15326
1	9.49503e-08		25.5865	25.604	9.49503e-08	1	29.4809	29.2654	1.6933e-07	1.78336	2.82596
			25.6216	25.604			29.0499
2	1.07462e-07		25.4334	25.408	1.07462e-07	2	29.968	29.9624	1.16809e-07	1.08698	1.72246
			25.3827	25.408			29.9568
3	5.74138e-10		32.9188	33.6926	5.74138e-10	3	33.2255	32.4126	3.16634e-08	55.1494
			34.4665	33.6926			31.5997
4	7.51665e-08		26.0115	25.974	7.51665e-08	4	31.0955	31.1433	6.22634e-08	0.828339	1.31261
			25.9366	25.974			31.1912
ill Blc 9h				27.6697	6.95383e-08	ill Blc 9h		30.6959	7.02453e-08	14.712	1.95368
sem		4		1.86189	2.393e-08	sem		0.691111	3.03917e-08	13.4806	0.391361
1	7.37347e-08		26.0763	26.0045	7.37347e-08	1	30.9139	30.8508	7.27644e-08	0.986841	1.39959
			25.9326	26.0045			30.7876
2	1.13019e-07		25.3281	25.3282	1.13019e-07	2	31.309	31.0353	6.59536e-08	0.583562	0.82764
			25.3284	25.3282			30.7615
3	1.29995e-07		25.1683	25.1066	1.29995e-07	3	30.5337	30.3272	9.61745e-08	0.739834	1.04927
			25.0449	25.1066			30.1207
4	1.3771e-07		25.012	25.0153	1.3771e-07	4	30.6921	30.9168	7.02496e-08	0.510127	0.723492
			25.0186	25.0153			31.1415
CTRL 12h				25.3637	1.13615e-07	CTRL 12h		30.7378	7.82975e-08	0.705091	1
sem		4		0.209169	1.44289e-08	sem		0.183652	7.92602e-09	0.105424	0.149518
1	1.11836e-07		25.2939	25.3449	1.11836e-07	1	29.2115	29.8116	1.2658e-07	1.13184	1.60523
			25.3958	25.3449			30.4117
2	8.82857e-08		25.7428	25.7193	8.82857e-08	2	30.1645	30.0052	1.14174e-07	1.29323	1.83413
			25.6958	25.7193			29.8458
3	6.94682e-08		26.0797	26.0988	6.94682e-08	3	31.0582	30.6371	8.1538e-08	1.17375	1.66467
			26.118	26.0988			30.216
4	7.06273e-08		26.0436	26.0726	7.06273e-08	4	30.6799	30.5508	8.53766e-08	1.20883	1.71443
			26.1017	26.0726			30.4216
ill R 12h				25.8089	8.50542e-08	ill R 12h		30.2512	9.36962e-08	1.20191	1.70462
sem		4		0.164095	9.91105e-09	sem		0.202574	1.09824e-08	0.0342674	0.0485999
1	2.70998e-08		27.5883	27.5894	2.70998e-08	1	32.2724	32.6523	2.7868e-08	1.02835	1.45846
			27.5905	27.5894			33.0321
2	4.80177e-08		26.7047	26.6836	4.80177e-08	2	31.621	31.3381	5.61274e-08	1.16889	1.65779
			26.6626	26.6836			31.0552
3	8.09018e-08		25.8472	25.8576	8.09018e-08	3	30.7087	30.8435	7.30482e-08	0.902924	1.28058
			25.868	25.8576			30.9783
4	5.35795e-08		26.4952	26.5101	5.35795e-08	4	31.5362	31.4491	5.29029e-08	0.98737	1.40034
			26.5249	26.5101			31.362
ill B 12h				26.6602	5.23997e-08	ill B 12h		31.5707	6.06928e-08	1.02188	1.44929
sem		4		0.33066	1.10795e-08	sem		0.383786	9.3197e-09	0.0555242	0.0787476
1	3.77803e-11		38.0013	38.0013	3.77803e-11	1	31.8259	31.2436	5.90247e-08	1562.31
			Undetermined	38.0013			30.6613
2	8.64586e-08		25.7504	25.7524	8.64586e-08	2	30.7045	30.6734	7.9976e-08	0.92502	1.31192
			25.7544	25.7524			30.6423
3	5.90783e-08		26.2155	26.3554	5.90783e-08	3	30.5025	31.0665	6.48635e-08	1.09792	1.55714
			26.4952	26.3554			31.6306
4	7.79535e-08		25.8482	25.9164	7.79535e-08	4	29.6726	29.9957	1.14753e-07	1.47207	2.08777
			25.9845	25.9164			30.3188
ill Blc 12h				29.0064	5.58821e-08	ill Blc 12h		30.7448	8.65308e-08		1.65228
sem		4		2.7784	1.94741e-08	sem		0.27667	1.25046e-08		0.198291
1	1.00197e-07		25.4985	25.5189	1.00197e-07	1	31.7341	31.627	4.81196e-08	0.480252	0.792255
			25.5393	25.5189			31.5199
2	7.82479e-08		25.9189	25.9104	7.82479e-08	2	31.2225	31.5554	4.99902e-08	0.638869	1.05392
			25.9019	25.9104			31.8883
3	6.38676e-08		26.2314	26.2319	6.38676e-08	3	31.777	32.0906	3.75895e-08	0.588553	0.970916
			26.2325	26.2319			32.4042
4	7.03475e-08		26.0342	26.0789	7.03475e-08	4	30.9431	31.5385	5.04433e-08	0.717059	1.18291
			26.1237	26.0789			32.1339
CTRL 20h				25.935	7.81649e-08	CTRL 20h		31.7577	4.52331e-08	0.606183	1
sem		4		0.1597	9.14771e-09	sem		0.145257	3.34266e-09	0.0496079	0.0818365
1	6.01831e-08		26.2769	26.326	6.01831e-08	1	31.4387	31.7882	4.41599e-08	0.73376	1.21046
			26.3751	26.326			32.1376
2	6.54054e-08		26.2068	26.1943	6.54054e-08	2	30.1958	30.3018	9.74871e-08	1.49051	2.45884
			26.1817	26.1943			30.4078
3	7.44623e-08		25.9899	25.9889	7.44623e-08	3	30.4432	30.5814	8.39924e-08	1.12799	1.8608
			25.9879	25.9889			30.7197
4	5.10986e-08		26.5295	26.5851	5.10986e-08	4	31.28	31.173	6.12855e-08	1.19936	1.97854
			26.6408	26.5851			31.066
ill R 20h				26.2736	6.27873e-08	ill R 20h		30.9611	8.09217e-08	1.1379	1.87716
sem		4		0.115617	4.88678e-09	sem		0.330133	1.18427e-08	0.155867	0.257129
1	5.18695e-08		26.5774	26.5614	5.18695e-08	1	31.8036	31.6453	4.76516e-08	0.918682	1.51552
			26.5455	26.5614			31.4871
2	5.42913e-08		26.455	26.4892	5.42913e-08	2	31.482	31.2826	5.78117e-08	1.06484	1.75663
			26.5233	26.4892			31.0831
3	6.43578e-08		26.2317	26.2198	6.43578e-08	3	31.7132	32.0804	3.77927e-08	0.587228	0.968729
			26.208	26.2198			32.4477
4	4.44991e-08		26.8876	26.8041	4.44991e-08	4	31.2269	30.9849	6.77458e-08	1.52241	2.51146
			26.7206	26.8041			30.7429
ill B 20h				26.5186	5.37544e-08	ill B 20h		31.4983	5.445e-08	1.02329	1.68809
sem		4		0.111315	4.10216e-09	sem		0.236398	6.45633e-09	0.194066	0.320144
1	8.07693e-08		25.8195	25.8602	8.07693e-08	1	30.737	30.7345	7.74149e-08	0.95847	1.58116
			25.9009	25.8602			30.732
2	8.85471e-08		25.7274	25.7146	8.85471e-08	2	30.182	30.5005	8.76933e-08	0.990357	1.63376
			25.7018	25.7146			30.819
3	1.18141e-07		25.3011	25.258	1.18141e-07	3	30.495	30.3465	9.51914e-08	0.805741	1.3292
			25.215	25.258			30.198
4	5.81403e-08		26.2519	26.3807	5.81403e-08	4	31.101	31.0245	6.63325e-08	1.1409	1.88211
			26.5095	26.3807			30.948
ill Blc 20h				25.8034	8.63995e-08	ill Blc 20h		30.6515	8.30724e-08	0.973868	1.60656
sem		4		0.214116	1.2391e-08	sem		0.147717	6.27465e-09	0.0687244	0.113372

## Sheet: mRNA and cortisol
n°sample	Relative valor HK	eff	HPRT	MOY Ct	Relative valor	eff.1	LRP2	MOY Ct.1	Relative valor.1	Norm HK	Double Norm
g1		1.87144		9.19715	0.00313877	2.28256		29.9153	1.89519e-11
		-3.6741		9.24178		-2.79		29.9109
g2				8.09508	0.00626206			29.4606	2.75826e-11
				8.01213				29.4741
g3				7.46248	0.00930884			28.4905	6.1426e-11
				7.49332				28.5225
g4
g5
1	0.00685024		7.97645	7.95183	0.00685024	1	28.6901	28.7521	4.9496e-11	7.22543e-09	0.870672
			7.92722				28.8142
2	0.00820616		7.60133	7.66366	0.00820616	2	28.3903	28.391	6.66808e-11	8.1257e-09	0.979154
			7.72598				28.3918
3	0.00825999		7.65619	7.65323	0.00825999	3	28.3727	28.2656	7.39559e-11	8.95351e-09	1.07891
			7.65026				28.1585
4	0.00612898		8.18549	8.12936	0.00612898	4	28.4085	28.6275	5.48569e-11	8.95041e-09	1.07853
			8.07322				28.8466
5	0.00613097		8.12184	8.12884	0.00613097	4	29.0204	29.0906	3.74348e-11	6.10585e-09	0.73576
			8.13584				29.1608
6	0.00561026		8.29024	8.27046	0.00561026	4	28.4557	28.5492	5.8522e-11	1.04312e-08	1.25697
			8.25068				28.6427
methanol				7.96623	0.00686443	methanol		28.4696	5.68244e-11	8.29869e-09	1
sem		6		0.105726	0.000326122	sem		0.103133	5.12762e-12	6.16217e-10	0.0742547
1	0.00815509		7.77771	7.67362	0.00815509	1	28.9893	29.2696	3.22913e-11	3.95965e-09	0.477142
			7.56953				29.55
2	0.00689172		7.91793	7.9422	0.00689172	2	28.8351	28.7728	4.86596e-11	7.06059e-09	0.850808
			7.96647				28.7105
3	0.00664348		8.0298	8.00074	0.00664348		29.0491	29.2064	3.40214e-11	5.12102e-09	0.617087
			7.97168				29.3637
4	0.00712214		7.86093	7.88972	0.00712214	3	29.4768	29.2496	3.28311e-11	4.60973e-09	0.555476
			7.91852				29.0223
5	0.00755416		7.8134	7.79576	0.00755416	3	29.1292	29.0665	3.81848e-11	5.0548e-09	0.609108
			7.77811				29.0038
6	0.00796648		7.66439	7.71096	0.00796648	3	28.5075	28.523	5.97984e-11	7.50625e-09	0.904511
			7.75752				28.5385
cortisol				7.8355	0.00738885	cortisol		29.1246	4.26991e-11	5.55201e-09	0.669022
sem		6		0.0532054	0.000246439	sem		0.0963537	3.20036e-12	5.75944e-10	0.0694018

## Sheet: SupplementaryData Files summary
Unnamed: 0	Unnamed: 1
Supporting Data Files for the manuscript
Data File S1 _Proteins after filtering
Data File S2-list of DEGs
Data File S3 - enrichment analysis
	KEGG
	GO-BP
	GO-CC
	GO-MF
	GO-GS
	HPO
	Reactome
	Hallmark
	WikiPathway
Data File S4 - enrichment analysis with LRP2
	GO-BP
	GO-CC
	GO-GS

## Sheet: Data File S1 _Proteins after f 
LFQ intensity M101	LFQ intensity M105	LFQ intensity M107	LFQ intensity M108	LFQ intensity M111	LFQ intensity M112	LFQ intensity M114	LFQ intensity M116	LFQ intensity M118	LFQ intensity M13	LFQ intensity M131	LFQ intensity M178	LFQ intensity M21	LFQ intensity M213	LFQ intensity M32	LFQ intensity M37	LFQ intensity M4	LFQ intensity M75	LFQ intensity M77	LFQ intensity M79	LFQ intensity M80	LFQ intensity M87	LFQ intensity M89	LFQ intensity M97	C: Only identified by site	C: Reverse	C: Potential contaminant	N: Peptides	N: Razor + unique peptides	N: Unique peptides	N: Sequence coverage [%]	N: Unique + razor sequence coverage [%]	N: Unique sequence coverage [%]	N: Mol. weight [kDa]	N: Q-value	N: Score	N: Intensity	N: MS/MS count	T: Protein IDs	T: Majority protein IDs	T: Protein names	T: Gene names	T: Fasta headers
17.3665	21.216	18.928	16.1363	18.2033	18.9136	18.5038	16.5298	17.9979	20.1899	16.2079	18.2971	17.7511	18.6416	17.9758	16.3723	19.2386	18.6257	17.2297	17.1631	18.9019	19.5641	15.5826	18.1225				2	2	2	24.6	24.6	24.6	12.412	0	16.61	86738000	12	A0A075B6J9	A0A075B6J9		IGLV2-18	sp|A0A075B6J9|LV218_HUMAN Immunoglobulin lambda variable 2-18 OS=Homo sapiens OX=9606 GN=IGLV2-18 PE=3 SV=2
17.7753	18.6817	17.2136	16.9409	19.0795	20.28	17.0204	15.7123	19.1276	19.2587	19.6887	19.3462	19.4549	19.5224	17.9442	17.2206	19.8131	18.1106	17.3048	17.8628	16.2094	16.5049	15.8143	19.226				2	2	2	14	14	14	13.481	0	3.5893	99984000	57	A0A0B4J1U7	A0A0B4J1U7		IGHV6-1	sp|A0A0B4J1U7|HV601_HUMAN Immunoglobulin heavy variable 6-1 OS=Homo sapiens OX=9606 GN=IGHV6-1 PE=3 SV=1
20.438	20.4747	21.2988	20.6918	20.9515	21.0715	20.5102	24.5375	20.2267	20.5215	21.15	21.6649	20.2434	22.6231	21.1223	22.388	21.242	20.2631	21.5298	20.7945	21.1219	19.7587	17.3407	21.6862				2	2	2	15.4	15.4	15.4	12.839	0	88.375	734260000	82	A0A0B4J1X5;A0A0C4DH42;P0DP03;P0DP02;P01767;P01772;P01768;P01764	A0A0B4J1X5;A0A0C4DH42;P0DP03;P0DP02;P01767;P01772;P01768;P01764	Ig heavy chain V-III region BUT;Ig heavy chain V-III region KOL;Ig heavy chain V-III region CAM;Ig heavy chain V-III region 23	IGHV3-74;IGHV3-66;IGHV3-23	sp|A0A0B4J1X5|HV374_HUMAN Immunoglobulin heavy variable 3-74 OS=Homo sapiens OX=9606 GN=IGHV3-74 PE=3 SV=1;sp|A0A0C4DH42|HV366_HUMAN Immunoglobulin heavy variable 3-66 OS=Homo sapiens OX=9606 GN=IGHV3-66 PE=3 SV=1;sp|P0DP03|HVC05_HUMAN Immunoglobulin heavy
18.8164	20.8416	19.3126	19.5002	20.7847	20.4721	18.81	17.7129	19.1847	22.8182	20.674	19.032	19.1183	21.5126	21.6545	19.8377	20.8592	21.0371	19.6643	20.7434	21.0921	21.3796	20.5659	19.671				3	3	3	37.6	37.6	37.6	12.674	0	90.027	268440000	79	A0A0C4DH38;A0A0J9YXX1	A0A0C4DH38		IGHV5-51	sp|A0A0C4DH38|HV551_HUMAN Immunoglobulin heavy variable 5-51 OS=Homo sapiens OX=9606 GN=IGHV5-51 PE=3 SV=1
17.0383	19.5748	15.7613	16.6479	19.4869	20.2909	18.4245	15.7	18.9875	18.9657	19.4496	15.3886	17.0574	19.4803	17.885	21.1003	16.9484	17.5717	16.7648	16.1665	20.6621	19.4852	17.1706	20.0977				2	2	2	18.8	18.8	18.8	12.822	0	39.125	67465000	22	A0A0J9YX35	A0A0J9YX35			sp|A0A0J9YX35|HV64D_HUMAN Immunoglobulin heavy variable 3-64D OS=Homo sapiens OX=9606 GN=IGHV3-64D PE=3 SV=1
22.0077	21.445	21.6347	21.1999	21.0975	21.1297	21.382	21.9413	21.6784	20.4895	20.8845	21.4437	21.5196	20.7501	21.9813	21.4086	20.9408	21.1109	21.0607	21.4346	21.6323	20.9105	20.5615	21.5106				9	9	9	21.4	21.4	21.4	66.86	0	154.49	341150000	114	O00391-2;O00391	O00391-2;O00391	Sulfhydryl oxidase 1	QSOX1	sp|O00391-2|QSOX1_HUMAN Isoform 2 of Sulfhydryl oxidase 1 OS=Homo sapiens OX=9606 GN=QSOX1;sp|O00391|QSOX1_HUMAN Sulfhydryl oxidase 1 OS=Homo sapiens OX=9606 GN=QSOX1 PE=1 SV=3
20.3416	20.089	20.6302	19.334	20.6616	16.4573	19.7238	20.0948	20.1857	15.5407	20.0553	19.3674	19.5924	19.1604	18.5274	18.8762	16.3555	18.5225	15.7101	19.5562	19.149	18.625	18.5332	19.6644				3	3	3	7.6	7.6	7.6	81.879	0	10.824	59579000	34	O00461	O00461	Golgi integral membrane protein 4	GOLIM4	sp|O00461|GOLI4_HUMAN Golgi integral membrane protein 4 OS=Homo sapiens OX=9606 GN=GOLIM4 PE=1 SV=1
19.2331	18.5354	18.5224	18.4743	19.09	16.85	18.7499	18.1953	18.7385	15.478	18.379	18.6902	18.032	17.8998	17.6295	17.1987	15.2093	18.3775	15.8084	18.1156	18.9394	17.2314	13.4032	18.5958				5	5	5	7.4	7.4	7.4	100.89	0	7.2261	32561000	22	O00462	O00462	Beta-mannosidase	MANBA	sp|O00462|MANBA_HUMAN Beta-mannosidase OS=Homo sapiens OX=9606 GN=MANBA PE=1 SV=3
22.5229	20.8447	22.0505	21.3056	22.6008	20.2118	21.1524	21.8181	21.1254	19.1711	21.2365	20.9296	21.1472	21.4713	22.0226	20.9316	20.7772	20.4955	18.9484	21.3521	19.8524	20.6135	20.319	20.7494				14	14	14	11.4	11.4	11.4	205.52	0	63.34	347020000	148	O00468-2;O00468-6;O00468-3;O00468-5;O00468-4;O00468-7;O00468	O00468-2;O00468-6;O00468-3;O00468-5;O00468-4;O00468-7;O00468	Agrin;Agrin N-terminal 110 kDa subunit;Agrin C-terminal 110 kDa subunit;Agrin C-terminal 90 kDa fragment;Agrin C-terminal 22 kDa fragment	AGRN	sp|O00468-2|AGRIN_HUMAN Isoform 2 of Agrin OS=Homo sapiens OX=9606 GN=AGRN;sp|O00468-6|AGRIN_HUMAN Isoform 6 of Agrin OS=Homo sapiens OX=9606 GN=AGRN;sp|O00468-3|AGRIN_HUMAN Isoform 3 of Agrin OS=Homo sapiens OX=9606 GN=AGRN;sp|O00468-5|AGRIN_HUMAN Isoform
21.487	20.3231	21.6563	19.9699	20.7339	19.0854	20.4885	20.0558	20.0398	17.5608	19.7319	18.8634	19.4381	19.3903	18.6399	19.3501	18.8111	18.3628	16.2855	19.9783	19.572	18.0952	18.9298	20.3094				12	12	12	14.7	14.7	14.7	135.07	0	63.111	128920000	65	O00533;O00533-2	O00533;O00533-2	Neural cell adhesion molecule L1-like protein;Processed neural cell adhesion molecule L1-like protein	CHL1	sp|O00533|NCHL1_HUMAN Neural cell adhesion molecule L1-like protein OS=Homo sapiens OX=9606 GN=CHL1 PE=1 SV=4;sp|O00533-2|NCHL1_HUMAN Isoform 2 of Neural cell adhesion molecule L1-like protein OS=Homo sapiens OX=9606 GN=CHL1
19.9867	18.883	20.2076	19.0312	19.1642	18.3726	18.9931	19.119	18.8305	15.2823	19.206	18.9017	18.679	18.6098	19.1204	19.4462	18.81	18.8508	18.1654	18.9191	18.7988	18.4004	18.2867	18.7744				4	4	4	20.7	20.7	20.7	29.48	0	8.0315	62217000	28	O00584;O00584-2	O00584	Ribonuclease T2	RNASET2	sp|O00584|RNT2_HUMAN Ribonuclease T2 OS=Homo sapiens OX=9606 GN=RNASET2 PE=1 SV=2
23.8332	22.5154	23.8769	22.1681	23.1635	22.6282	23.1497	22.9783	23.2621	20.3718	22.5975	22.6548	22.7765	21.8101	22.6724	22.1668	22.4447	21.922	22.2358	22.683	22.4693	21.8812	21.6928	22.7267				7	7	7	24.7	24.7	24.7	61.294	0	55.663	795070000	158	Q5IS74;O14773;O14773-2	Q5IS74;O14773;O14773-2	Tripeptidyl-peptidase 1	TPP1	sp|Q5IS74|TPP1_PANTR Tripeptidyl-peptidase 1 OS=Pan troglodytes OX=9598 GN=TPP1 PE=2 SV=1;sp|O14773|TPP1_HUMAN Tripeptidyl-peptidase 1 OS=Homo sapiens OX=9606 GN=TPP1 PE=1 SV=2;sp|O14773-2|TPP1_HUMAN Isoform 2 of Tripeptidyl-peptidase 1 OS=Homo sapiens OX=
18.5633	17.4539	18.6231	17.6075	17.5542	17.4587	17.8685	16.4051	18.2446	15.8348	18.0652	17.6374	15.2277	17.5145	17.1891	16.7126	15.071	16.9879	17.339	15.9771	17.6313	17.208	16.7797	18.8897				2	2	2	4.4	4.4	4.4	68.375	0	3.8129	14952000	9	O14786-3;O14786-2;O14786	O14786-3;O14786-2;O14786	Neuropilin-1	NRP1	sp|O14786-3|NRP1_HUMAN Isoform 3 of Neuropilin-1 OS=Homo sapiens OX=9606 GN=NRP1;sp|O14786-2|NRP1_HUMAN Isoform 2 of Neuropilin-1 OS=Homo sapiens OX=9606 GN=NRP1;sp|O14786|NRP1_HUMAN Neuropilin-1 OS=Homo sapiens OX=9606 GN=NRP1 PE=1 SV=3
21.1144	19.9391	20.1747	20.434	20.6967	18.9765	19.4088	19.7692	19.8996	18.0787	19.1278	18.3027	19.5132	18.2582	18.9637	18.8805	18.7978	19.4726	18.8766	18.7779	20.2101	19.411	18.1516	19.4589				8	8	8	7.7	7.7	7.7	205.12	0	15.683	93929000	54	O15031	O15031	Plexin-B2	PLXNB2	sp|O15031|PLXB2_HUMAN Plexin-B2 OS=Homo sapiens OX=9606 GN=PLXNB2 PE=1 SV=3
20.2703	19.2368	20.3628	20.3197	20.2086	19.924	20.2397	20.0554	19.6501	14.3271	19.2033	16.222	19.1123	16.2841	19.5411	18.5517	19.7612	19.1202	16.2054	19.8806	19.9066	19.6796	17.9156	19.6755				3	3	3	7.3	7.3	7.3	67.257	0	131.52	71830000	58	O15240	O15240	Neurosecretory protein VGF;Neuroendocrine regulatory peptide-1;Neuroendocrine regulatory peptide-2;Antimicrobial peptide VGF[554-577]	VGF	sp|O15240|VGF_HUMAN Neurosecretory protein VGF OS=Homo sapiens OX=9606 GN=VGF PE=1 SV=2
23.8955	21.5192	23.7001	22.5181	23.6941	22.9696	24.6473	22.6469	23.0217	18.8235	21.6296	22.1615	22.7734	21.9006	21.9627	22.1427	21.2903	21.7849	21.4774	22.479	20.8275	21.6918	21.3328	22.725				6	6	6	29.9	29.9	29.9	25.592	0	259.77	803170000	141	O15537	O15537	Retinoschisin	RS1	sp|O15537|XLRS1_HUMAN Retinoschisin OS=Homo sapiens OX=9606 GN=RS1 PE=1 SV=2
25.7416	24.5681	26.0842	25.5336	25.1495	25.3782	25.4848	26.0868	25.9582	23.3425	24.9039	25.7793	25.7578	24.4816	24.5622	24.6055	24.6372	24.0205	24.5406	24.8135	25.6432	24.565	24.045	25.2835				7	7	7	32.5	32.5	32.5	47.119	0	323.31	4250100000	193	O43505	O43505	Beta-1,4-glucuronyltransferase 1	B4GAT1	sp|O43505|B4GA1_HUMAN Beta-1,4-glucuronyltransferase 1 OS=Homo sapiens OX=9606 GN=B4GAT1 PE=1 SV=1
20.0559	14.0666	20.5763	19.7076	16.267	18.3959	19.118	18.1213	18.2791	19.7192	20.3541	19.1836	18.5129	20.4665	16.7818	17.0949	15.8205	14.1587	20.33	19.9029	15.3851	20.8759	15.3092	17.6536				2	2	2	19	19	19	13.952	0	275.44	1469200000	20	Q99880;Q99879;Q99877;Q93079;Q8N257;Q5QNW6;Q16778;P62807;P58876;P57053;P33778;P23527;P06899;O60814;Q5QNW6-2;A0A2R8Y619;Q96A08	Q99880;Q99879;Q99877;Q93079;Q8N257;Q5QNW6;Q16778;P62807;P58876;P57053;P33778;P23527;P06899;O60814;Q5QNW6-2;A0A2R8Y619;Q96A08	Histone H2B type 1-L;Histone H2B type 1-M;Histone H2B type 1-N;Histone H2B type 1-H;Histone H2B type 3-B;Histone H2B type 2-F;Histone H2B type 2-E;Histone H2B type 1-C/E/F/G/I;Histone H2B type 1-D;Histone H2B type F-S;Histone H2B type 1-B;Histone H2B type 1-O;Histone H2B type 1-J;Histone H2B type 1-K;Histone H2B type 1-A	HIST1H2BL;HIST1H2BM;HIST1H2BN;HIST1H2BH;HIST3H2BB;HIST2H2BF;HIST2H2BE;HIST1H2BC;HIST1H2BD;H2BFS;HIST1H2BB;HIST1H2BO;HIST1H2BJ;HIST1H2BK;HIST1H2BA	sp|Q99880|H2B1L_HUMAN Histone H2B type 1-L OS=Homo sapiens OX=9606 GN=H2BC13 PE=1 SV=3;sp|Q99879|H2B1M_HUMAN Histone H2B type 1-M OS=Homo sapiens OX=9606 GN=H2BC14 PE=1 SV=3;sp|Q99877|H2B1N_HUMAN Histone H2B type 1-N OS=Homo sapiens OX=9606 GN=H2BC15 PE=1
18.2025	19.6807	18.7856	17.67	20.8961	19.3348	18.9073	17.981	18.8437	17.8166	17.4182	18.0707	18.2521	19.3189	19.3462	18.3308	19.0728	18.4314	18.1894	18.7809	19.3214	17.5785	18.4812	18.2991				2	2	2	16.7	16.7	16.7	16.832	0	107.9	71106000	24	O60888-3;O60888;O60888-2	O60888-3;O60888;O60888-2	Protein CutA	CUTA	sp|O60888-3|CUTA_HUMAN Isoform C of Protein CutA OS=Homo sapiens OX=9606 GN=CUTA;sp|O60888|CUTA_HUMAN Protein CutA OS=Homo sapiens OX=9606 GN=CUTA PE=1 SV=2;sp|O60888-2|CUTA_HUMAN Isoform A of Protein CutA OS=Homo sapiens OX=9606 GN=CUTA
24.0246	23.7455	24.1256	22.8394	23.505	22.6255	24.3547	23.847	23.6062	19.3311	22.3782	23.2355	22.4268	21.992	21.8962	22.0813	21.5157	22.249	21.2747	22.6363	23.2926	21.8841	20.8722	23.0532				13	13	13	31.2	31.2	31.2	74.823	0	323.31	919290000	207	O75326;O75326-2	O75326;O75326-2	Semaphorin-7A	SEMA7A	sp|O75326|SEM7A_HUMAN Semaphorin-7A OS=Homo sapiens OX=9606 GN=SEMA7A PE=1 SV=1;sp|O75326-2|SEM7A_HUMAN Isoform 2 of Semaphorin-7A OS=Homo sapiens OX=9606 GN=SEMA7A
21.1387	19.4868	19.9286	19.8402	20.1123	19.3849	20.2599	19.5517	20.312	16.0877	19.5533	20.8757	20.1526	19.5975	18.3026	19.3619	18.6085	17.917	16.5515	19.5993	18.9313	17.8552	18.2546	19.8067				6	6	6	20.7	20.7	20.7	41.496	0	24.666	106550000	42	O75503	O75503	Ceroid-lipofuscinosis neuronal protein 5	CLN5	sp|O75503|CLN5_HUMAN Ceroid-lipofuscinosis neuronal protein 5 OS=Homo sapiens OX=9606 GN=CLN5 PE=1 SV=2
19.184	19.148	19.4	18.5264	19.1057	17.9671	19.7172	18.9198	19.0965	17.7765	18.5885	18.0039	19.9647	17.7995	18.4414	18.4362	19.0634	18.336	15.973	18.7535	18.7362	18.4849	18.464	19.1909				4	4	4	16.6	16.6	16.6	39.511	0	18.07	34109000	36	O75752	O75752	UDP-GalNAc:beta-1,3-N-acetylgalactosaminyltransferase 1	B3GALNT1	sp|O75752|B3GL1_HUMAN UDP-GalNAc:beta-1,3-N-acetylgalactosaminyltransferase 1 OS=Homo sapiens OX=9606 GN=B3GALNT1 PE=1 SV=1
21.6699	20.9382	21.2276	20.9646	21.365	19.6272	21.7288	20.2433	21.1281	16.6868	20.9159	20.0575	20.5703	20.2315	20.3479	20.0108	21.0425	13.8048	15.4473	20.4679	18.9693	16.0789	22.0203	19.7457				7	7	7	29.6	29.6	29.6	35.612	0	13.796	197680000	26	O75787-2;O75787	O75787-2;O75787	Renin receptor	ATP6AP2	sp|O75787-2|RENR_HUMAN Isoform 2 of Renin receptor OS=Homo sapiens OX=9606 GN=ATP6AP2;sp|O75787|RENR_HUMAN Renin receptor OS=Homo sapiens OX=9606 GN=ATP6AP2 PE=1 SV=2
20.2577	21.6083	21.7286	21.4723	21.4969	21.0567	21.5401	20.8461	20.5869	20.1559	21.1103	19.6613	20.4261	20.0989	19.9247	20.3649	20.3181	20.1662	20.9289	20.5151	20.7804	20.3149	19.8281	20.6232				9	9	9	10.7	10.7	10.7	133.7	0	56.406	291700000	88	O75882-3;O75882-2;O75882	O75882-3;O75882-2;O75882	Attractin	ATRN	sp|O75882-3|ATRN_HUMAN Isoform 3 of Attractin OS=Homo sapiens OX=9606 GN=ATRN;sp|O75882-2|ATRN_HUMAN Isoform 2 of Attractin OS=Homo sapiens OX=9606 GN=ATRN;sp|O75882|ATRN_HUMAN Attractin OS=Homo sapiens OX=9606 GN=ATRN PE=1 SV=2
21.2884	20.9479	21.351	21.3145	20.4272	19.6263	21.9255	21.5352	21.148	19.072	21.132	21.3396	21.0978	21.4869	21.5218	21.4163	20.9391	20.8292	20.9835	21.4156	20.5258	21.087	19.5726	21.4156				5	5	5	10.7	10.7	10.7	119.21	0	64.3	278350000	83	O95428-4;O95428-6;O95428;O95428-5;O95428-3;O95428-2	O95428-4;O95428-6;O95428;O95428-5	Papilin	PAPLN	sp|O95428-4|PPN_HUMAN Isoform 4 of Papilin OS=Homo sapiens OX=9606 GN=PAPLN;sp|O95428-6|PPN_HUMAN Isoform 6 of Papilin OS=Homo sapiens OX=9606 GN=PAPLN;sp|O95428|PPN_HUMAN Papilin OS=Homo sapiens OX=9606 GN=PAPLN PE=2 SV=4;sp|O95428-5|PPN_HUMAN Isoform 5 o
20.2958	19.089	20.3018	20.9843	20.1404	16.1078	19.8942	19.4515	20.0211	16.6365	19.8821	15.9189	20.247	19.9667	19.2043	19.1612	19.485	19.2721	17.7929	19.0219	18.1558	20.1826	18.7542	20.3748				5	5	5	16.5	16.5	16.5	49.405	0	7.1568	81305000	21	O95967	O95967	EGF-containing fibulin-like extracellular matrix protein 2	EFEMP2	sp|O95967|FBLN4_HUMAN EGF-containing fibulin-like extracellular matrix protein 2 OS=Homo sapiens OX=9606 GN=EFEMP2 PE=1 SV=3
19.3814	18.5054	19.0683	17.8364	18.6092	16.5919	18.6149	19.5157	19.3484	19.1045	16.794	20.4074	18.4472	20.4347	18.8901	18.9676	18.0913	17.5786	16.5007	19.2797	18.6964	17.7927	18.5087	21.4368				5	5	5	22.8	22.8	22.8	26.712	0	8.2403	68389000	35	P00338-5;P00338-2;P00338;P00338-3;P00338-4	P00338-5;P00338-2;P00338;P00338-3;P00338-4	L-lactate dehydrogenase A chain	LDHA	sp|P00338-5|LDHA_HUMAN Isoform 5 of L-lactate dehydrogenase A chain OS=Homo sapiens OX=9606 GN=LDHA;sp|P00338-2|LDHA_HUMAN Isoform 2 of L-lactate dehydrogenase A chain OS=Homo sapiens OX=9606 GN=LDHA;sp|P00338|LDHA_HUMAN L-lactate dehydrogenase A chain OS=
19.9385	18.9867	20.1486	19.4846	19.1549	19.8952	19.9626	20.0195	19.837	18.8567	17.8082	21.2066	19.1267	20.1092	19.5023	19.0865	18.7873	19.0912	20.5669	19.8223	19.4513	19.7164	18.2921	21.1216				4	4	4	39	39	39	15.936	0	12.521	91160000	21	P00441	P00441	Superoxide dismutase [Cu-Zn]	SOD1	sp|P00441|SODC_HUMAN Superoxide dismutase [Cu-Zn] OS=Homo sapiens OX=9606 GN=SOD1 PE=1 SV=2
29.3344	28.9823	29.201	29.2835	29.0953	29.0465	28.9097	29.0622	29.1808	29.6225	29.1618	29.0741	29.9549	28.8166	29.2442	29.4783	28.9475	29.2684	29.2482	29.3058	29.3587	29.3655	29.3201	28.9374				40	40	40	58.8	58.8	58.8	122.2	0	323.31	82071000000	2644	P00450;CON__ENSEMBL:ENSBTAP00000031900	P00450	Ceruloplasmin	CP	sp|P00450|CERU_HUMAN Ceruloplasmin OS=Homo sapiens OX=9606 GN=CP PE=1 SV=1
17.627	15.9561	18.0025	16.0382	16.5204	17.9503	16.8966	20.9672	18.6893	17.4958	17.8106	20.8568	18.8997	21.222	19.3185	18.9391	18.7199	16.7361	17.6614	19.8	17.0815	17.3814	18.2601	20.1155				11	11	11	44	44	44	41.428	0	179.54	247710000	101	P00558-2;P00558;P07205	P00558-2;P00558	Phosphoglycerate kinase 1	PGK1	sp|P00558-2|PGK1_HUMAN Isoform 2 of Phosphoglycerate kinase 1 OS=Homo sapiens OX=9606 GN=PGK1;sp|P00558|PGK1_HUMAN Phosphoglycerate kinase 1 OS=Homo sapiens OX=9606 GN=PGK1 PE=1 SV=3
22.7834	23.0574	21.3705	23.1524	22.6122	23.658	22.4546	22.1264	21.2258	24.777	23.2346	22.7814	22.7586	22.9582	23.0986	22.8562	23.3183	24.7911	23.0732	22.5126	22.8455	24.0426	24.1881	22.7928				21	21	21	47.1	47.1	47.1	70.036	0	323.31	2079500000	448	P00734;CON__P00735	P00734	Prothrombin;Activation peptide fragment 1;Activation peptide fragment 2;Thrombin light chain;Thrombin heavy chain	F2	sp|P00734|THRB_HUMAN Prothrombin OS=Homo sapiens OX=9606 GN=F2 PE=1 SV=2
23.2049	21.8373	22.974	23.2722	22.2616	21.5903	21.6868	22.2184	22.0512	22.1232	23.0894	21.9448	22.5407	22.2449	23.1211	22.8691	21.6333	22.8369	21.4144	21.8735	21.8327	22.5633	22.727	22.2948				10	10	10	23.4	23.4	23.4	80.118	0	97.831	846580000	155	P00736	P00736	Complement C1r subcomponent;Complement C1r subcomponent heavy chain;Complement C1r subcomponent light chain	C1R	sp|P00736|C1R_HUMAN Complement C1r subcomponent OS=Homo sapiens OX=9606 GN=C1R PE=1 SV=2
24.9674	23.4729	23.0562	24.6533	26.8344	24.1399	27.735	22.6777	24.4641	25.7941	25.142	22.8051	23.9343	26.076	24.815	24.7921	24.965	25.4343	24.5319	26.7188	24.1642	26.8503	25.0915	26.1369				12	12	8	43.1	43.1	33	45.205	0	323.31	20889000000	792	P00738;P00738-2	P00738;P00738-2	Haptoglobin;Haptoglobin alpha chain;Haptoglobin beta chain	HP	sp|P00738|HPT_HUMAN Haptoglobin OS=Homo sapiens OX=9606 GN=HP PE=1 SV=1;sp|P00738-2|HPT_HUMAN Isoform 2 of Haptoglobin OS=Homo sapiens OX=9606 GN=HP
19.0988	17.5173	17.8075	18.8728	17.8763	18.8056	18.5392	18.6105	18.3816	20.4172	18.9632	17.8215	17.4866	18.2864	17.8537	15.5043	18.5189	19.5624	16.9278	18.1301	18.9879	18.5502	19.0859	18.698				5	5	5	12.5	12.5	12.5	54.731	0	5.8744	44373000	14	P00742	P00742	Coagulation factor X;Factor X light chain;Factor X heavy chain;Activated factor Xa heavy chain	F10	sp|P00742|FA10_HUMAN Coagulation factor X OS=Homo sapiens OX=9606 GN=F10 PE=1 SV=2
20.4064	21.2211	20.5981	21.2235	21.479	20.1293	20.0383	20.0769	20.8298	21.4023	22.3668	22.4743	22.4229	22.7385	22.8273	21.9501	20.79	22.5152	22.4126	21.7018	20.7354	21.2026	22.7367	20.2527				7	7	7	47	47	47	27.033	0	71.4	406670000	152	P00746	P00746	Complement factor D	CFD	sp|P00746|CFAD_HUMAN Complement factor D OS=Homo sapiens OX=9606 GN=CFD PE=1 SV=5
26.0213	26.7214	25.9598	26.6763	26.8197	27.0447	25.6636	26.0408	25.8232	28.0312	26.7512	25.57	25.804	26.4361	26.2107	26.3092	26.8081	27.7343	27.8451	26.7025	26.478	27.3746	27.8625	25.8224				21	21	20	40.7	40.7	38.8	90.568	0	323.31	13701000000	783	P00747;Q15195	P00747	Plasminogen;Plasmin heavy chain A;Activation peptide;Angiostatin;Plasmin heavy chain A, short form;Plasmin light chain B	PLG	sp|P00747|PLMN_HUMAN Plasminogen OS=Homo sapiens OX=9606 GN=PLG PE=1 SV=2
19.6743	20.0406	20.543	20.965	18.5392	20.7154	18.5908	16.7281	19.5796	20.9086	20.7656	19.2173	19.43	20.6455	20.2207	19.9152	21.505	22.1181	19.6568	19.1501	19.2659	20.7909	21.3963	18.9169				5	5	5	11.9	11.9	11.9	67.791	0	31.061	261150000	72	P00748	P00748	Coagulation factor XII;Coagulation factor XIIa heavy chain;Beta-factor XIIa part 1;Coagulation factor XIIa light chain	F12	sp|P00748|FA12_HUMAN Coagulation factor XII OS=Homo sapiens OX=9606 GN=F12 PE=1 SV=3
26.5095	26.1104	25.6987	26.2566	25.8175	27.005	25.9822	26.2596	25.7225	27.501	26.6243	26.2465	26.5209	26.3505	26.8493	26.39	26.5408	26.7732	26.2844	26.5683	26.4925	27.1327	27.0175	26.1379				20	20	20	37	37	37	85.532	0	323.31	13170000000	733	P00751;P00751-2;CON__Q3KUS7	P00751;P00751-2	Complement factor B;Complement factor B Ba fragment;Complement factor B Bb fragment	CFB	sp|P00751|CFAB_HUMAN Complement factor B OS=Homo sapiens OX=9606 GN=CFB PE=1 SV=2;sp|P00751-2|CFAB_HUMAN Isoform 2 of Complement factor B OS=Homo sapiens OX=9606 GN=CFB
26.0683	26.3372	25.9553	26.6648	26.6106	26.9653	25.7704	25.8126	26.1593	27.9723	26.9851	26.9384	26.7409	26.4536	26.9139	26.9618	26.7617	27.7209	27.9387	26.8395	26.1155	27.3453	27.6654	26.449				18	18	16	48.9	48.9	46.6	52.602	0	323.31	20902000000	1572	P01008	P01008	Antithrombin-III	SERPINC1	sp|P01008|ANT3_HUMAN Antithrombin-III OS=Homo sapiens OX=9606 GN=SERPINC1 PE=1 SV=1
29.6165	30.0718	29.4195	29.5504	30.4395	30.1293	28.932	29.3354	29.5673	31.3304	30.3103	29.8296	30.0828	30.4564	30.4404	30.2792	30.4197	30.942	30.1654	29.8727	29.7487	30.7521	31.3047	29.5334				24	24	24	62.4	62.4	62.4	46.736	0	323.31	181620000000	5157	P01009;P01009-2;P01009-3	P01009;P01009-2;P01009-3	Alpha-1-antitrypsin;Short peptide from AAT	SERPINA1	sp|P01009|A1AT_HUMAN Alpha-1-antitrypsin OS=Homo sapiens OX=9606 GN=SERPINA1 PE=1 SV=3;sp|P01009-2|A1AT_HUMAN Isoform 2 of Alpha-1-antitrypsin OS=Homo sapiens OX=9606 GN=SERPINA1;sp|P01009-3|A1AT_HUMAN Isoform 3 of Alpha-1-antitrypsin OS=Homo sapiens OX=96
28.1025	27.7115	27.9139	28.6417	28.2664	28.1935	27.3725	27.114	27.6782	28.781	28.3996	28.0066	28.3028	27.7715	28.113	28.5367	27.8806	28.3359	28.5587	27.4945	28.2214	28.623	28.2999	28.204				16	16	16	52.2	52.2	52.2	47.65	0	323.31	41346000000	2012	P01011;P01011-2;P01011-3	P01011	Alpha-1-antichymotrypsin;Alpha-1-antichymotrypsin His-Pro-less	SERPINA3	sp|P01011|AACT_HUMAN Alpha-1-antichymotrypsin OS=Homo sapiens OX=9606 GN=SERPINA3 PE=1 SV=2
25.1363	26.2364	24.8517	25.9039	26.3485	25.7479	25.4004	25.2982	25.5562	26.3954	26.0184	25.5952	25.9889	25.505	26.0384	26.1476	25.4827	27.07	26.6246	26.0806	25.7174	26.2519	26.3493	25.2033				10	10	10	29.9	29.9	29.9	53.154	0	323.31	8366200000	518	P01019	P01019	Angiotensinogen;Angiotensin-1;Angiotensin-2;Angiotensin-3;Angiotensin-4;Angiotensin 1-9;Angiotensin 1-7;Angiotensin 1-5;Angiotensin 1-4	AGT	sp|P01019|ANGT_HUMAN Angiotensinogen OS=Homo sapiens OX=9606 GN=AGT PE=1 SV=1
28.475	28.3069	28.5234	28.0423	28.587	27.4123	28.6835	28.1826	28.4904	27.1356	27.8483	27.0599	28.1514	26.759	27.2673	28.2244	27.4313	27.6421	27.3376	27.4919	28.2132	27.3745	26.7737	28.0172				52	52	46	52.2	52.2	46.5	163.29	0	323.31	40777000000	2702	P01023;CON__ENSEMBL:ENSBTAP00000024146	P01023	Alpha-2-macroglobulin	A2M	sp|P01023|A2MG_HUMAN Alpha-2-macroglobulin OS=Homo sapiens OX=9606 GN=A2M PE=1 SV=3
28.2841	28.7959	28.0421	28.9234	28.4635	28.9689	27.792	27.4737	27.7878	29.6508	28.7631	27.7478	28.2851	28.1945	28.4705	28.6787	28.8669	29.0927	28.9709	28.6624	28.787	28.9517	29.0156	28.5206				71	71	65	60.9	60.9	57.3	187.15	0	323.31	72397000000	6070	P01024	P01024	Complement C3;Complement C3 beta chain;C3-beta-c;Complement C3 alpha chain;C3a anaphylatoxin;Acylation stimulating protein;Complement C3b alpha chain;Complement C3c alpha chain fragment 1;Complement C3dg fragment;Complement C3g fragment;Complement C3d fragment;Complement C3f fragment;Complement C3c alpha chain fragment 2	C3	sp|P01024|CO3_HUMAN Complement C3 OS=Homo sapiens OX=9606 GN=C3 PE=1 SV=2
21.4281	21.3297	21.3626	22.2298	21.5223	23.0678	20.9884	21.6269	20.7491	24.256	22.5696	21.6714	21.1454	21.6834	21.6848	21.7746	22.5547	22.4854	22.6759	22.3323	21.9453	23.2406	23.1053	21.2277				24	24	24	20.6	20.6	20.6	188.3	0	323.31	1088100000	251	P01031;CON__Q1A7A4	P01031	Complement C5;Complement C5 beta chain;Complement C5 alpha chain;C5a anaphylatoxin;Complement C5 alpha chain	C5	sp|P01031|CO5_HUMAN Complement C5 OS=Homo sapiens OX=9606 GN=C5 PE=1 SV=4
22.5992	21.975	22.3238	22.1699	22.056	20.8677	21.7139	22.495	21.9936	20.5753	22.3913	22.1063	22.2045	22.5107	22.6845	22.7144	21.524	22.519	22.6124	22.0236	21.9268	22.334	22.2898	22.5616				6	6	6	42	42	42	23.171	0	262.66	1017800000	202	P01033	P01033	Metalloproteinase inhibitor 1	TIMP1	sp|P01033|TIMP1_HUMAN Metalloproteinase inhibitor 1 OS=Homo sapiens OX=9606 GN=TIMP1 PE=1 SV=1
29.6819	29.4125	30.0995	29.6471	29.1428	29.0046	29.9096	30.0462	29.6553	27.7799	29.327	29.8575	29.8825	28.6449	29.1341	29.6379	28.7787	29.2019	29.8841	28.9344	29.8672	29.2318	28.2392	30.0789				9	9	9	56.8	56.8	56.8	15.799	0	323.31	97846000000	792	P01034	P01034	Cystatin-C	CST3	sp|P01034|CYTC_HUMAN Cystatin-C OS=Homo sapiens OX=9606 GN=CST3 PE=1 SV=1
19.6286	20.8434	18.94	20.1595	20.4588	19.6867	19.1217	20.8292	21.6496	16.4617	20.1939	22.7014	19.7356	20.9475	20.247	20.7656	20.8054	19.2724	19.5239	21.7567	19.7618	16.9209	14.2597	20.6626				2	2	2	30.6	30.6	30.6	11.006	0	20.993	187690000	57	P01040	P01040	Cystatin-A;Cystatin-A, N-terminally processed	CSTA	sp|P01040|CYTA_HUMAN Cystatin-A OS=Homo sapiens OX=9606 GN=CSTA PE=1 SV=1
24.8215	25.6321	24.7693	25.2865	25.6395	25.8173	24.3954	24.7721	24.8435	26.8198	25.7151	24.6565	24.8912	25.3362	25.3775	25.6436	25.6298	26.3324	24.7223	25.6276	25.4552	26.0451	26.0544	25.1067				14	14	14	36.1	36.1	36.1	47.883	0	323.31	7452800000	561	P01042-2;P01042;P01042-3	P01042-2;P01042;P01042-3	Kininogen-1;Kininogen-1 heavy chain;T-kinin;Bradykinin;Lysyl-bradykinin;Kininogen-1 light chain;Low molecular weight growth-promoting factor	KNG1	sp|P01042-2|KNG1_HUMAN Isoform LMW of Kininogen-1 OS=Homo sapiens OX=9606 GN=KNG1;sp|P01042|KNG1_HUMAN Kininogen-1 OS=Homo sapiens OX=9606 GN=KNG1 PE=1 SV=2;sp|P01042-3|KNG1_HUMAN Isoform 3 of Kininogen-1 OS=Homo sapiens OX=9606 GN=KNG1
18.4382	17.119	18.6542	18.894	18.3851	18.07	17.5147	18.3243	18.6484	19.5637	19.4573	18.4063	19.4856	18.046	15.7289	18.7936	18.4652	19.5985	14.5763	16.2714	17.912	19.243	19.6817	17.9388				2	2	2	13.9	13.9	13.9	20.14	0	7.3705	50991000	70	P01344;P01344-2;P01344-3	P01344;P01344-2;P01344-3	Insulin-like growth factor II;Insulin-like growth factor II;Insulin-like growth factor II Ala-25 Del;Preptin	IGF2	sp|P01344|IGF2_HUMAN Insulin-like growth factor II OS=Homo sapiens OX=9606 GN=IGF2 PE=1 SV=1;sp|P01344-2|IGF2_HUMAN Isoform 2 of Insulin-like growth factor II OS=Homo sapiens OX=9606 GN=IGF2;sp|P01344-3|IGF2_HUMAN Isoform 3 of Insulin-like growth factor II
23.3158	22.7599	23.137	22.5455	24.4153	24.1212	22.2811	22.1288	23.2917	24.1332	23.4204	23.7706	23.2532	24.3876	24.3469	24.1213	23.6776	24.4319	23.8794	23.7823	24.0779	24.4173	25.6573	22.9269				3	3	2	40.5	40.5	26.7	12.557	0	323.31	2299200000	138	P01619	P01619	Ig kappa chain V-III region B6		sp|P01619|KV320_HUMAN Immunoglobulin kappa variable 3-20 OS=Homo sapiens OX=9606 GN=IGKV3-20 PE=1 SV=2
18.7423	21.3531	18.5778	19.5211	19.8552	19.657	18.5612	17.4794	17.8723	20.924	17.2766	18.8872	19.1457	21.3279	19.3967	19.1736	19.6346	20.3252	19.1215	19.2692	19.2379	19.5204	20.0236	18.1722				2	2	2	39	39	39	12.301	0	7.0822	122530000	21	P01703	P01703	Ig lambda chain V-I region NEWM		sp|P01703|LV140_HUMAN Immunoglobulin lambda variable 1-40 OS=Homo sapiens OX=9606 GN=IGLV1-40 PE=1 SV=2
24.3975	19.814	23.2386	21.6859	16.5041	20.8182	22.5204	18.2916	22.3723	22.6374	25.2902	23.6626	22.1914	21.2258	21.9092	25.9173	21.397	23.444	24.7249	21.8786	24.4328	21.0996	21.6401	24.2227				3	3	3	5.2	5.2	5.2	83.283	0	323.31	306130000	61	P01833	P01833	Polymeric immunoglobulin receptor;Secretory component	PIGR	sp|P01833|PIGR_HUMAN Polymeric immunoglobulin receptor OS=Homo sapiens OX=9606 GN=PIGR PE=1 SV=4
25.6667	26.2231	25.5018	25.5179	25.878	25.0462	25.0241	26.7025	25.1979	26.7932	26.2523	26.6184	25.3786	27.085	27.0522	26.3161	25.8064	26.0277	24.3075	26.4091	25.7567	26.1299	26.6688	25.4328				8	2	2	84.1	17.8	17.8	11.765	0	36.159	12124000000	794	P01834	P01834	Ig kappa chain C region	IGKC	sp|P01834|IGKC_HUMAN Immunoglobulin kappa constant OS=Homo sapiens OX=9606 GN=IGKC PE=1 SV=2
27.0132	28.4661	27.3016	26.9568	28.3589	28.923	27.0366	28.9689	27.3459	28.7386	28.9528	28.0354	28.0354	28.7531	28.326	28.9309	28.4579	28.0768	28.0966	28.6778	28.0263	28.8247	28.3116	28.3918				13	9	5	60.1	50.9	35	35.9	0	323.31	53664000000	1555	P01859	P01859	Ig gamma-2 chain C region	IGHG2	sp|P01859|IGHG2_HUMAN Immunoglobulin heavy constant gamma 2 OS=Homo sapiens OX=9606 GN=IGHG2 PE=1 SV=2
22.4803	26.1009	23.3543	24.4541	25.3877	24.4824	22.4615	25.2464	23.9514	25.7439	24.6283	25.2689	24.7807	25.7425	24.1489	24.7445	23.1726	25.6324	24.3314	23.3535	25.875	25.8688	26.2782	23.4467				12	4	4	44	24.1	24.1	41.287	0	99.839	5654700000	225	P01860	P01860	Ig gamma-3 chain C region	IGHG3	sp|P01860|IGHG3_HUMAN Immunoglobulin heavy constant gamma 3 OS=Homo sapiens OX=9606 GN=IGHG3 PE=1 SV=2
22.2968	24.2139	24.0885	21.1822	21.7443	23.0486	22.6159	24.8072	23.0398	23.9478	24.0061	25.8187	24.3024	22.674	24.9663	23.6748	23.3833	21.6531	24.4383	25.0258	24.8023	24.6918	24.6331	22.5912				11	5	5	60.2	35.5	35.5	35.94	0	101.92	1895700000	173	P01861	P01861	Ig gamma-4 chain C region	IGHG4	sp|P01861|IGHG4_HUMAN Immunoglobulin heavy constant gamma 4 OS=Homo sapiens OX=9606 GN=IGHG4 PE=1 SV=1
23.7282	26.6134	23.9782	23.5312	24.2624	25.6971	22.2151	23.4909	24.1979	26.6411	24.3291	23.6537	23.5104	24.0103	25.224	24.201	24.3042	24.8049	22.5722	24.4496	26.4199	25.3478	24.754	22.7454				9	7	7	47.9	36	36	37.654	0	267.73	9789100000	941	P01876	P01876	Ig alpha-1 chain C region	IGHA1	sp|P01876|IGHA1_HUMAN Immunoglobulin heavy constant alpha 1 OS=Homo sapiens OX=9606 GN=IGHA1 PE=1 SV=2
21.0921	20.2742	21.1241	20.2739	21.6562	19.9453	21.3846	20.915	20.7012	18.3938	20.1717	18.7431	20.6627	18.8763	17.7323	20.9553	20.2952	19.573	20.1623	21.2115	19.0391	19.61	17.8638	20.3104				6	6	6	6.5	6.5	6.5	141.78	0	155.69	173360000	115	P02458;P02458-3;P02458-1	P02458;P02458-3;P02458-1	Collagen alpha-1(II) chain;Collagen alpha-1(II) chain;Chondrocalcin	COL2A1	sp|P02458|CO2A1_HUMAN Collagen alpha-1(II) chain OS=Homo sapiens OX=9606 GN=COL2A1 PE=1 SV=3;sp|P02458-3|CO2A1_HUMAN Isoform 3 of Collagen alpha-1(II) chain OS=Homo sapiens OX=9606 GN=COL2A1;sp|P02458-1|CO2A1_HUMAN Isoform 1 of Collagen alpha-1(II) chain O
28.3345	30.2953	27.7637	29.4687	29.3608	30.3652	28.6376	28.612	27.9484	31.5942	29.6519	28.009	28.7969	28.8513	29.0437	28.9688	30.3218	31.0356	28.1625	29.7541	29.7234	30.5218	30.9564	28.8727				17	17	17	54.7	54.7	54.7	30.777	0	323.31	139950000000	1720	P02647;CON__P15497	P02647	Apolipoprotein A-I;Proapolipoprotein A-I;Truncated apolipoprotein A-I	APOA1	sp|P02647|APOA1_HUMAN Apolipoprotein A-I OS=Homo sapiens OX=9606 GN=APOA1 PE=1 SV=1
28.3863	28.0487	28.9685	28.207	28.52	28.1188	28.7284	28.161	28.1739	26.685	27.7414	27.2855	27.724	26.6161	26.9544	27.6289	27.9456	27.5001	27.9672	27.7674	27.9474	27.4406	27.2266	28.3449				11	11	11	46.1	46.1	46.1	36.154	0	323.31	33335000000	1039	P02649;CON__Q03247	P02649	Apolipoprotein E	APOE	sp|P02649|APOE_HUMAN Apolipoprotein E OS=Homo sapiens OX=9606 GN=APOE PE=1 SV=1
22.4053	23.7965	22.2506	24.0556	24.3976	26.2054	23.2547	23.2703	22.7615	26.4495	24.0005	22.34	24.2806	23.0017	24.0411	17.7069	24.2454	25.1456	24.6567	23.5691	25.1412	27.3275	25.391	22.128				3	3	3	50	50	50	11.175	0	323.31	4687900000	79	P02652	P02652	Apolipoprotein A-II;Proapolipoprotein A-II;Truncated apolipoprotein A-II	APOA2	sp|P02652|APOA2_HUMAN Apolipoprotein A-II OS=Homo sapiens OX=9606 GN=APOA2 PE=1 SV=1
20.6404	22.2774	20.6429	21.8462	22.0885	23.6311	20.5452	20.8375	20.9868	25.6355	23.1455	16.6802	21.6773	19.5448	20.5873	21.9891	22.6001	24.0144	22.7435	21.934	22.481	23.8361	24.9086	21.5631				2	2	2	27.3	27.3	27.3	10.852	0	320.35	2091400000	162	P02656	P02656	Apolipoprotein C-III	APOC3	sp|P02656|APOC3_HUMAN Apolipoprotein C-III OS=Homo sapiens OX=9606 GN=APOC3 PE=1 SV=1
21.6056	21.7874	19.2801	22.0517	22.7036	23.4577	20.3259	19.4957	21.0485	24.8552	22.7212	19.9744	22.3266	20.8175	22.5472	22.0176	22.8608	22.1588	21.5927	21.6962	22.7154	22.5473	22.9225	22.2252				8	8	8	19.9	19.9	19.9	69.756	0	323.31	3130600000	205	P02671-2;P02671;CON__P02672	P02671-2;P02671	Fibrinogen alpha chain;Fibrinopeptide A;Fibrinogen alpha chain	FGA	sp|P02671-2|FIBA_HUMAN Isoform 2 of Fibrinogen alpha chain OS=Homo sapiens OX=9606 GN=FGA;sp|P02671|FIBA_HUMAN Fibrinogen alpha chain OS=Homo sapiens OX=9606 GN=FGA PE=1 SV=2
21.3705	23.3301	21.6613	22.8505	24.0353	24.7159	22.5559	21.8897	21.6084	26.3221	23.0916	20.6382	21.9731	19.8764	23.0383	22.6401	23.6084	23.263	23.2279	22.8797	23.2503	23.5452	24.162	22.5435				19	19	19	56	56	56	55.928	0	323.31	6681800000	591	P02675;CON__P02676	P02675	Fibrinogen beta chain;Fibrinopeptide B;Fibrinogen beta chain	FGB	sp|P02675|FIBB_HUMAN Fibrinogen beta chain OS=Homo sapiens OX=9606 GN=FGB PE=1 SV=2
21.4622	23.0475	20.8594	23.4579	23.8844	24.354	21.642	22.2344	21.3422	25.8612	23.2822	21.028	21.6671	20.2169	22.9073	22.6419	23.6101	23.4283	24.0911	22.5945	23.1942	23.4587	23.6488	21.9392				14	14	14	54.5	54.5	54.5	49.496	0	323.31	6429500000	258	P02679-2;P02679	P02679-2;P02679	Fibrinogen gamma chain	FGG	sp|P02679-2|FIBG_HUMAN Isoform Gamma-A of Fibrinogen gamma chain OS=Homo sapiens OX=9606 GN=FGG;sp|P02679|FIBG_HUMAN Fibrinogen gamma chain OS=Homo sapiens OX=9606 GN=FGG PE=1 SV=3
23.0207	22.1324	22.6089	22.4703	21.3917	21.0816	21.6752	21.8942	21.5458	20.9776	22.4234	20.7247	22.222	20.6876	21.527	21.6237	21.1863	22.325	21.9798	21.2342	22.1047	22.0654	22.1356	21.9601				2	2	2	11.5	11.5	11.5	26.721	0	189.06	600110000	80	P02746	P02746	Complement C1q subcomponent subunit B	C1QB	sp|P02746|C1QB_HUMAN Complement C1q subcomponent subunit B OS=Homo sapiens OX=9606 GN=C1QB PE=1 SV=3
22.0776	21.2595	21.7053	21.6259	20.3888	16.7704	21.1631	21.0402	21.2264	20.7651	21.1558	19.7141	21.5985	20.0758	20.8366	21.376	20.3779	21.4143	21.0393	21.1738	21.6392	21.5698	20.3684	21.2971				2	2	2	11	11	11	25.773	0	32.389	342360000	40	P02747	P02747	Complement C1q subcomponent subunit C	C1QC	sp|P02747|C1QC_HUMAN Complement C1q subcomponent subunit C OS=Homo sapiens OX=9606 GN=C1QC PE=1 SV=3
23.2783	23.131	23.0348	24.0578	23.457	24.7044	23.0606	23.4705	23.9335	24.569	24.8941	23.2986	24.1411	23.4709	24.0945	23.5231	24.0446	23.9314	23.832	23.4508	23.391	25.029	24.5785	23.3559				10	10	10	25.8	25.8	25.8	63.173	0	212.06	2207400000	351	P02748;CON__Q3MHN2	P02748	Complement component C9;Complement component C9a;Complement component C9b	C9	sp|P02748|CO9_HUMAN Complement component C9 OS=Homo sapiens OX=9606 GN=C9 PE=1 SV=2
25.3718	25.7816	25.0093	26.2327	25.8252	26.019	24.78	25.1502	24.8326	27.2072	26.3354	24.838	25.1234	25.842	25.6553	25.6234	26.065	26.4212	24.7973	25.8762	25.7669	27.0526	27.0395	24.3177				10	10	10	41.2	41.2	41.2	38.298	0	323.31	11443000000	749	P02749;CON__P17690	P02749	Beta-2-glycoprotein 1	APOH	sp|P02749|APOH_HUMAN Beta-2-glycoprotein 1 OS=Homo sapiens OX=9606 GN=APOH PE=1 SV=3
22.9719	22.0485	22.9616	22.8895	23.0263	24.5901	23.8635	23.9166	24.113	23.2528	24.6004	24.0266	24.3295	23.2909	23.748	24.1908	24.5873	24.3548	23.8974	24.0175	23.6866	25.3415	25.2769	23.3147				6	6	6	28.2	28.2	28.2	38.177	0	323.31	2693900000	118	P02750	P02750	Leucine-rich alpha-2-glycoprotein	LRG1	sp|P02750|A2GL_HUMAN Leucine-rich alpha-2-glycoprotein OS=Homo sapiens OX=9606 GN=LRG1 PE=1 SV=2
24.4709	24.0318	24.0069	24.1049	23.9132	23.227	24.6669	23.7853	23.8652	23.8389	23.7292	23.3465	23.1493	21.9323	23.2319	24.4724	23.3538	23.673	23.9088	23.8077	24.5971	23.3733	23.1066	24.3768				34	34	34	24.7	24.7	24.7	256.5	0	323.31	3257200000	631	P02751-17;P02751-3;P02751-1;P02751-10;P02751-9;P02751-14;P02751-8;P02751-6;P02751-5;P02751-7;P02751;P02751-13;P02751-11;P02751-4;P02751-12;P02751-16;P02751-2	P02751-17;P02751-3;P02751-1;P02751-10;P02751-9;P02751-14;P02751-8;P02751-6;P02751-5;P02751-7;P02751;P02751-13;P02751-11;P02751-4;P02751-12	Fibronectin;Anastellin;Ugl-Y1;Ugl-Y2;Ugl-Y3	FN1	sp|P02751-17|FINC_HUMAN Isoform 17 of Fibronectin OS=Homo sapiens OX=9606 GN=FN1;sp|P02751-3|FINC_HUMAN Isoform 3 of Fibronectin OS=Homo sapiens OX=9606 GN=FN1;sp|P02751-1|FINC_HUMAN Isoform 1 of Fibronectin OS=Homo sapiens OX=9606 GN=FN1;sp|P02751-10|FINC
24.2054	23.7651	24.5638	23.9626	24.0391	24.786	24.7089	23.4131	23.9907	26.7394	23.8423	24.9876	25.2437	24.729	25.105	25.2718	24.0158	25.2472	27.3385	24.5911	25.318	24.7911	25.2688	24.6871				7	7	7	55.7	55.7	55.7	23.01	0	323.31	3609900000	289	P02753	P02753	Retinol-binding protein 4;Plasma retinol-binding protein(1-182);Plasma retinol-binding protein(1-181);Plasma retinol-binding protein(1-179);Plasma retinol-binding protein(1-176)	RBP4	sp|P02753|RET4_HUMAN Retinol-binding protein 4 OS=Homo sapiens OX=9606 GN=RBP4 PE=1 SV=3
22.8997	24.0324	23.1736	23.7774	23.7085	24.1938	23.2284	22.8476	23.3096	24.9644	24.1222	22.9449	23.1383	23.727	23.5776	23.886	23.8361	23.7108	24.5213	24.1567	23.6895	23.9507	24.5577	23.0301				10	10	10	39.5	39.5	39.5	38.999	0	108.47	2659800000	329	P02760	P02760	Protein AMBP;Alpha-1-microglobulin;Inter-alpha-trypsin inhibitor light chain;Trypstatin	AMBP	sp|P02760|AMBP_HUMAN Protein AMBP OS=Homo sapiens OX=9606 GN=AMBP PE=1 SV=1
26.4893	27.4428	26.2554	27.9108	27.6936	28.3615	26.8881	27.1417	27.3519	28.6664	28.2557	26.4424	27.5135	27.2379	27.4312	27.6831	27.5213	28.5946	26.3944	27.9782	26.8717	28.1541	28.1697	26.9815				8	6	6	40.8	32.3	32.3	23.511	0	323.31	34231000000	1560	P02763	P02763	Alpha-1-acid glycoprotein 1	ORM1	sp|P02763|A1AG1_HUMAN Alpha-1-acid glycoprotein 1 OS=Homo sapiens OX=9606 GN=ORM1 PE=1 SV=1
27.0617	28.2575	26.776	27.8626	28.3453	29.1013	27.4052	27.5631	27.3931	28.2016	27.9747	27.3299	28.1489	26.6631	27.8943	27.7953	28.0795	28.8413	29.3698	27.5686	28.504	27.6915	28.545	27.0528				6	6	6	38.1	38.1	38.1	39.34	0	323.31	31663000000	738	P02765	P02765	Alpha-2-HS-glycoprotein;Alpha-2-HS-glycoprotein chain A;Alpha-2-HS-glycoprotein chain B	AHSG	sp|P02765|FETUA_HUMAN Alpha-2-HS-glycoprotein OS=Homo sapiens OX=9606 GN=AHSG PE=1 SV=2
31.4949	31.014	31.7435	31.0915	31.0831	29.8151	30.5332	29.988	30.9662	31.1148	30.4458	30.3227	31.4189	30.7504	30.5857	31.1217	30.3402	31.1752	30.3753	30.7608	30.831	30.8394	30.312	31.0875				14	14	14	72.1	72.1	72.1	15.887	0	323.31	254540000000	6230	P02766;Q5U7I5	P02766	Transthyretin	TTR	sp|P02766|TTHY_HUMAN Transthyretin OS=Homo sapiens OX=9606 GN=TTR PE=1 SV=1
27.5573	27.6986	27.1365	28.0191	28.2104	28.9076	27.5237	27.7604	27.2976	29.574	28.4259	27.6137	27.7816	27.9721	27.9152	28.1406	28.0597	29.1816	28.0416	28.3802	27.8602	28.8537	29.0297	27.3354				23	23	23	62.4	62.4	62.4	52.917	0	323.31	43514000000	2308	P02774;P02774-3;P02774-2;CON__Q3MHN5;CON__ENSEMBL:ENSBTAP00000018229	P02774;P02774-3;P02774-2	Vitamin D-binding protein	GC	sp|P02774|VTDB_HUMAN Vitamin D-binding protein OS=Homo sapiens OX=9606 GN=GC PE=1 SV=2;sp|P02774-3|VTDB_HUMAN Isoform 3 of Vitamin D-binding protein OS=Homo sapiens OX=9606 GN=GC;sp|P02774-2|VTDB_HUMAN Isoform 2 of Vitamin D-binding protein OS=Homo sapiens
33.3837	33.3883	33.7899	33.5041	33.5009	33.2814	33.842	33.405	33.5966	33.0858	33.5009	33.2669	33.7689	33.0631	32.8492	33.6479	33.1016	32.9951	31.5124	33.0767	33.4989	32.7455	32.8563	33.5781				55	55	53	69.6	69.6	67.9	77.063	0	323.31	1263700000000	11757	P02787	P02787	Serotransferrin	TF	sp|P02787|TRFE_HUMAN Serotransferrin OS=Homo sapiens OX=9606 GN=TF PE=1 SV=3
20.7847	15.8437	20.4517	23.454	19.4585	17.5602	18.3107	13.6825	20.0156	22.032	19.3149	18.4652	20.2427	17.4242	21.823	21.1445	17.8491	17.0929	21.0446	18.7682	19.9893	19.5807	19.0837	19.5404				32	32	30	60	60	57	78.181	0	323.31	3024400000	356	P02788;P02788-2	P02788;P02788-2	Lactotransferrin;Lactoferricin-H;Kaliocin-1;Lactoferroxin-A;Lactoferroxin-B;Lactoferroxin-C	LTF	sp|P02788|TRFL_HUMAN Lactotransferrin OS=Homo sapiens OX=9606 GN=LTF PE=1 SV=6;sp|P02788-2|TRFL_HUMAN Isoform DeltaLf of Lactotransferrin OS=Homo sapiens OX=9606 GN=LTF
28.5861	29.2307	28.4601	28.8474	29.188	29.0031	28.6118	28.2643	28.705	30.1417	29.1646	28.7237	29.3397	29.1548	29.3803	29.1275	29.4507	29.2861	28.76	29.363	29.1708	29.5376	29.9671	29.0346				19	19	19	55.8	55.8	55.8	51.676	0	323.31	82391000000	2284	P02790	P02790	Hemopexin	HPX	sp|P02790|HEMO_HUMAN Hemopexin OS=Homo sapiens OX=9606 GN=HPX PE=1 SV=2
19.5279	19.7314	19.2549	17.872	19.3332	16.0526	15.1323	18.3686	18.37	16.4049	17.5397	18.824	18.8071	18.8912	17.8221	14.9792	18.5617	17.6319	16.9676	18.212	18.9954	17.2971	17.4475	18.3736				4	4	4	30.1	30.1	30.1	21.225	0	5.5549	58846000	14	P02794	P02794	Ferritin heavy chain;Ferritin heavy chain, N-terminally processed	FTH1	sp|P02794|FRIH_HUMAN Ferritin heavy chain OS=Homo sapiens OX=9606 GN=FTH1 PE=1 SV=2
18.0286	18.9453	16.7778	19.0769	17.7162	19.3322	16.0267	18.311	17.0623	20.3965	18.2972	15.5852	17.5673	18.292	18.3449	18.887	18.5992	19.3994	19.0649	18.5817	18.7993	18.7944	20.1522	16.4099				4	4	4	7.2	7.2	7.2	71.369	0	11.65	94570000	57	P03952	P03952	Plasma kallikrein;Plasma kallikrein heavy chain;Plasma kallikrein light chain	KLKB1	sp|P03952|KLKB1_HUMAN Plasma kallikrein OS=Homo sapiens OX=9606 GN=KLKB1 PE=1 SV=1
25.1429	25.8718	24.8318	26.0091	25.6773	26.4404	25.8075	24.7952	25.1068	26.6855	25.6086	24.7304	25.0475	25.126	25.5466	25.6081	26.087	26.6212	24.9046	26.1282	25.7089	25.8673	25.7908	25.3744				7	7	7	25.7	25.7	25.7	54.305	0	323.31	7987800000	358	P04004;CON__Q3ZBS7	P04004	Vitronectin;Vitronectin V65 subunit;Vitronectin V10 subunit;Somatomedin-B	VTN	sp|P04004|VTNC_HUMAN Vitronectin OS=Homo sapiens OX=9606 GN=VTN PE=1 SV=1
19.0575	18.4244	17.0852	18.0337	18.1666	18.0076	19.2196	18.1997	18.4113	16.6104	17.8974	19.0517	18.2734	17.5208	17.7314	18.4111	17.651	17.7842	17.3998	17.5853	18.3931	17.5606	17.2929	18.2945				3	3	3	8.4	8.4	8.4	53.688	0	6.6877	29321000	36	P04066	P04066	Tissue alpha-L-fucosidase	FUCA1	sp|P04066|FUCO_HUMAN Tissue alpha-L-fucosidase OS=Homo sapiens OX=9606 GN=FUCA1 PE=1 SV=4
20.5509	20.2959	20.8711	17.1584	18.2471	20.4638	20.0807	22.2285	21.4536	20.0437	22.1589	22.263	20.3851	22.4906	20.3889	21.4047	19.7568	18.6057	22.8903	20.835	20.0707	15.7726	15.4832	21.9473				7	7	6	40.7	40.7	33.2	39.42	0	82.566	211580000	59	P04075;P04075-2	P04075;P04075-2	Fructose-bisphosphate aldolase A	ALDOA	sp|P04075|ALDOA_HUMAN Fructose-bisphosphate aldolase A OS=Homo sapiens OX=9606 GN=ALDOA PE=1 SV=2;sp|P04075-2|ALDOA_HUMAN Isoform 2 of Fructose-bisphosphate aldolase A OS=Homo sapiens OX=9606 GN=ALDOA
18.7014	18.4044	17.0948	18.9215	18.2427	18.9624	15.5811	16.7571	15.7222	19.6955	18.4995	17.1318	16.0489	17.5776	18.7915	17.8689	15.9058	19.2239	16.1225	17.6013	18.3409	19.215	18.2394	18.767				3	3	3	12	12	12	49.577	0	29.742	44211000	36	P04180	P04180	Phosphatidylcholine-sterol acyltransferase	LCAT	sp|P04180|LCAT_HUMAN Phosphatidylcholine-sterol acyltransferase OS=Homo sapiens OX=9606 GN=LCAT PE=1 SV=1
25.1374	26.0709	24.6952	25.2321	25.4516	26.2252	25.75	25.2187	25.679	26.8673	26.2466	26.3051	26.0396	25.6178	25.8446	25.4445	26.7003	26.4499	26.1333	24.9896	26.5272	25.5568	26.447	26.0156				9	9	9	16.6	16.6	16.6	59.578	0	323.31	7517100000	330	P04196	P04196	Histidine-rich glycoprotein	HRG	sp|P04196|HRG_HUMAN Histidine-rich glycoprotein OS=Homo sapiens OX=9606 GN=HRG PE=1 SV=1
25.219	26.1351	25.9738	26.1253	26.3603	26.5298	25.4446	25.1046	25.8636	27.52	26.8216	25.5271	26.3081	26.6072	25.65	26.1686	26.3201	26.9931	24.8542	26.1712	25.8096	26.914	27.2838	25.7378				14	14	5	51.5	51.5	13.7	54.253	0	323.31	12499000000	699	P04217;CON__Q2KJF1	P04217	Alpha-1B-glycoprotein	A1BG	sp|P04217|A1BG_HUMAN Alpha-1B-glycoprotein OS=Homo sapiens OX=9606 GN=A1BG PE=1 SV=4
17.9334	19.3598	16.8822	15.7233	20.1408	19.3073	17.4399	18.3116	18.6845	19.3424	19.8005	18.5946	18.2003	19.3789	18.3183	18.9249	18.6912	18.7854	15.155	16.3025	19.2138	19.0792	20.9944	18.6624				5	5	5	25.8	25.8	25.8	31.72	0	6.6316	91129000	22	P04278-4;P04278-2;P04278-3;P04278;P04278-5;CON__Q6T181	P04278-4;P04278-2;P04278-3;P04278;P04278-5	Sex hormone-binding globulin	SHBG	sp|P04278-4|SHBG_HUMAN Isoform 4 of Sex hormone-binding globulin OS=Homo sapiens OX=9606 GN=SHBG;sp|P04278-2|SHBG_HUMAN Isoform 2 of Sex hormone-binding globulin OS=Homo sapiens OX=9606 GN=SHBG;sp|P04278-3|SHBG_HUMAN Isoform 3 of Sex hormone-binding globul
22.5491	21.6522	22.1514	21.2967	21.0176	21.9607	21.8199	22.3126	22.3393	23.9242	21.4011	23.028	21.8053	23.6598	22.3911	21.9965	21.725	21.8183	22.2846	22.8344	21.3953	21.6679	22.3136	23.2251				10	10	10	61.5	61.5	61.5	36.053	0	323.31	1035300000	161	P04406;P04406-2	P04406;P04406-2	Glyceraldehyde-3-phosphate dehydrogenase	GAPDH	sp|P04406|G3P_HUMAN Glyceraldehyde-3-phosphate dehydrogenase OS=Homo sapiens OX=9606 GN=GAPDH PE=1 SV=3;sp|P04406-2|G3P_HUMAN Isoform 2 of Glyceraldehyde-3-phosphate dehydrogenase OS=Homo sapiens OX=9606 GN=GAPDH
21.3824	20.1757	21.9805	20.3337	20.825	19.8917	20.4325	21.1424	20.8149	15.4675	20.3973	19.3906	20.6413	18.7229	20.2904	19.3759	18.8941	19.9593	19.7281	20.0296	20.3854	18.968	18.4453	20.8841				4	4	4	9.3	9.3	9.3	78.275	0	12.461	163850000	74	P05060	P05060	Secretogranin-1;PE-11;GAWK peptide;CCB peptide	CHGB	sp|P05060|SCG1_HUMAN Secretogranin-1 OS=Homo sapiens OX=9606 GN=CHGB PE=1 SV=2
23.5859	23.067	23.7448	23.2389	23.5956	22.4309	24.2555	23.4251	23.5467	20.1152	22.9585	22.7329	22.5682	21.622	22.4162	22.2996	22.4665	22.3332	21.785	22.8306	22.9613	22.1941	19.7485	22.8782				7	7	7	13.4	13.4	13.4	86.97	0	323.31	1205000000	263	Q5IS80;P05067-7;P05067-11;P05067-8;P05067-9;P05067;P05067-10;P05067-3;P05067-4;P05067-5;P05067-6;P05067-2	Q5IS80;P05067-7;P05067-11;P05067-8;P05067-9;P05067;P05067-10;P05067-3;P05067-4;P05067-5;P05067-6	Amyloid beta A4 protein;N-APP;Soluble APP-alpha;Soluble APP-beta;C99;Beta-amyloid protein 42;Beta-amyloid protein 40;C83;P3(42);P3(40);C80;Gamma-secretase C-terminal fragment 59;Gamma-secretase C-terminal fragment 57;Gamma-secretase C-terminal fragment 50;C31	APP	sp|Q5IS80|A4_PANTR Amyloid-beta A4 protein OS=Pan troglodytes OX=9598 GN=APP PE=2 SV=1;sp|P05067-7|A4_HUMAN Isoform L-APP733 of Amyloid-beta precursor protein OS=Homo sapiens OX=9606 GN=APP;sp|P05067-11|A4_HUMAN Isoform 11 of Amyloid-beta precursor protein
19.2338	20.5592	21.2874	21.6211	20.8511	22.5461	21.3933	21.8922	21.3128	24.2123	23.2064	23.9165	24.4527	22.6585	24.2659	21.5301	22.7877	24.5782	24.6495	23.7058	21.1333	22.1491	24.8896	21.5125				3	3	3	20.1	20.1	20.1	21.275	0	38.24	1720900000	144	P05090	P05090	Apolipoprotein D	APOD	sp|P05090|APOD_HUMAN Apolipoprotein D OS=Homo sapiens OX=9606 GN=APOD PE=1 SV=1
21.3811	21.2024	21.4499	20.4066	21.5228	21.7148	21.2361	23.9057	22.1008	19.3378	20.6173	22.1354	20.5559	24.3492	22.6981	20.7814	22.3717	21.5487	23.0237	22.2446	22.6975	24.1267	20.6226	20.1373				6	6	6	54.8	54.8	54.8	10.834	0	197.88	4823200000	121	P05109	P05109	Protein S100-A8;Protein S100-A8, N-terminally processed	S100A8	sp|P05109|S10A8_HUMAN Protein S100-A8 OS=Homo sapiens OX=9606 GN=S100A8 PE=1 SV=1
22.9491	22.6073	22.0098	22.746	21.8701	22.0934	21.8923	21.7119	21.9294	22.4544	22.8141	22.1206	21.8925	21.9606	22.2432	22.1969	22.6318	22.9573	22.8827	22.2606	22.7262	22.3607	22.7811	23.6516				8	8	8	22.7	22.7	22.7	45.674	0	323.31	721880000	335	P05154	P05154	Plasma serine protease inhibitor	SERPINA5	sp|P05154|IPSP_HUMAN Plasma serine protease inhibitor OS=Homo sapiens OX=9606 GN=SERPINA5 PE=1 SV=3
26.7679	25.9584	26.5444	27.0119	26.4728	26.1744	26.3329	26.3741	26.246	26.605	26.6697	25.7852	26.4533	26.4355	26.3038	26.6225	26.0493	26.2311	24.0826	26.2473	25.9378	26.5931	26.3867	26.5547				13	13	13	29	29	29	49.757	0	323.31	13233000000	867	P05155-2;P05155;P05155-3;CON__P50448	P05155-2;P05155;P05155-3	Plasma protease C1 inhibitor	SERPING1	sp|P05155-2|IC1_HUMAN Isoform 2 of Plasma protease C1 inhibitor OS=Homo sapiens OX=9606 GN=SERPING1;sp|P05155|IC1_HUMAN Plasma protease C1 inhibitor OS=Homo sapiens OX=9606 GN=SERPING1 PE=1 SV=2;sp|P05155-3|IC1_HUMAN Isoform 3 of Plasma protease C1 inhibit
25.8689	25.2153	25.467	25.6567	25.5685	25.1683	25.2696	24.9081	25.3366	25.1847	25.7806	25.0467	25.6507	25.2676	25.5868	25.9941	25.4217	25.7949	25.9933	25.2639	25.4946	25.619	25.1072	25.2724				11	11	11	26.8	26.8	26.8	65.75	0	323.31	6208900000	638	P05156;CON__Q32PI4	P05156	Complement factor I;Complement factor I heavy chain;Complement factor I light chain	CFI	sp|P05156|CFAI_HUMAN Complement factor I OS=Homo sapiens OX=9606 GN=CFI PE=1 SV=2
21.771	22.6381	21.6741	21.4816	22.1605	22.4938	22.7386	22.1622	22.2671	23.7511	21.6053	21.7542	22.5266	22.7748	22.8705	22.5289	22.4697	22.5028	24.0146	23.0979	21.5868	22.82	22.8052	22.4416				11	11	11	36.6	36.6	36.6	46.324	0	323.31	881690000	199	P05543;CON__Q9TT36	P05543	Thyroxine-binding globulin	SERPINA7	sp|P05543|THBG_HUMAN Thyroxine-binding globulin OS=Homo sapiens OX=9606 GN=SERPINA7 PE=1 SV=2
22.3041	23.8325	22.0001	23.1116	23.1896	24.0183	22.2049	22.5791	22.2563	24.1475	23.4754	22.4787	22.4563	22.5096	23.1925	23.1742	23.4497	24.3854	23.3726	23.3816	23.105	23.8759	24.2369	22.6062				13	13	13	39.5	39.5	39.5	57.07	0	323.31	1444000000	268	P05546	P05546	Heparin cofactor 2	SERPIND1	sp|P05546|HEP2_HUMAN Heparin cofactor 2 OS=Homo sapiens OX=9606 GN=SERPIND1 PE=1 SV=3
18.4925	18.1571	18.8906	18.4253	19.9989	19.9285	16.5468	15.8514	19.1488	22.3081	16.0028	19.5938	19.4768	20.1803	19.2984	19.6305	18.5834	19.2116	18.8057	19.1875	17.9074	18.7905	19.2548	19.0397				2	2	2	19.8	19.8	19.8	13.38	0	11.447	145480000	65	P06312	P06312	Ig kappa chain V-IV region	IGKV4-1	sp|P06312|KV401_HUMAN Immunoglobulin kappa variable 4-1 OS=Homo sapiens OX=9606 GN=IGKV4-1 PE=1 SV=1
26.584	26.1807	26.4469	26.704	26.132	26.1114	26.6839	26.3273	26.4956	26.3975	26.6324	27.1415	26.8033	26.6269	26.7499	26.83	26.6735	26.5282	26.8119	26.3823	26.3722	26.4438	26.853	26.558				20	20	12	51.8	51.8	33.6	85.696	0	323.31	11241000000	812	P06396;P06396-2;P06396-4;P06396-3	P06396;P06396-2;P06396-4;P06396-3	Gelsolin	GSN	sp|P06396|GELS_HUMAN Gelsolin OS=Homo sapiens OX=9606 GN=GSN PE=1 SV=1;sp|P06396-2|GELS_HUMAN Isoform 2 of Gelsolin OS=Homo sapiens OX=9606 GN=GSN;sp|P06396-4|GELS_HUMAN Isoform 4 of Gelsolin OS=Homo sapiens OX=9606 GN=GSN;sp|P06396-3|GELS_HUMAN Isoform 3
21.207	21.2608	20.352	21.8675	21.8552	21.738	20.5205	21.0341	21.1793	22.8829	22.1339	21.4549	21.9699	21.3662	22.2166	21.7622	21.5731	22.3884	22.3838	21.6414	21.5523	22.8081	22.5922	21.8859				16	16	16	30.6	30.6	30.6	69.444	0	323.31	656480000	250	P06681-3;P06681;P06681-2	P06681-3;P06681;P06681-2	Complement C2;Complement C2b fragment;Complement C2a fragment	C2	sp|P06681-3|CO2_HUMAN Isoform 3 of Complement C2 OS=Homo sapiens OX=9606 GN=C2;sp|P06681|CO2_HUMAN Complement C2 OS=Homo sapiens OX=9606 GN=C2 PE=1 SV=2;sp|P06681-2|CO2_HUMAN Isoform 2 of Complement C2 OS=Homo sapiens OX=9606 GN=C2
21.7091	21.7371	23.1774	21.6151	22.2872	22.3704	20.8379	24.2785	21.4902	17.024	21.5775	21.6821	21.1146	24.4638	21.8164	19.5376	22.4906	21.9847	20.8017	22.856	22.4334	23.3908	20.29	21.6488				6	6	6	73.7	73.7	73.7	13.242	0	261.3	3288200000	280	P06702	P06702	Protein S100-A9	S100A9	sp|P06702|S10A9_HUMAN Protein S100-A9 OS=Homo sapiens OX=9606 GN=S100A9 PE=1 SV=1
25.3756	26.1814	25.1796	26.0584	26.1115	25.9951	24.5643	25.5774	25.3628	26.8971	26.1581	25.2421	25.6335	25.7583	25.5255	26.2359	26.7026	26.5936	26.0397	25.621	25.579	26.6178	27.0501	24.9972				14	14	14	46.7	46.7	46.7	45.371	0	323.31	10157000000	552	P06727;CON__Q32PJ2	P06727	Apolipoprotein A-IV	APOA4	sp|P06727|APOA4_HUMAN Apolipoprotein A-IV OS=Homo sapiens OX=9606 GN=APOA4 PE=1 SV=4
21.4518	18.8661	21.1715	20.2667	18.5411	20.3973	19.4896	22.7872	21.0552	22.1613	20.5842	23.6288	20.9738	24.2982	22.8449	21.0243	21.0274	19.9287	22.9449	22.1294	20.7558	21.1962	21.152	22.5703				11	11	9	41.9	41.9	32.7	47.168	0	323.31	656910000	163	P06733;P06733-2	P06733;P06733-2	Alpha-enolase	ENO1	sp|P06733|ENOA_HUMAN Alpha-enolase OS=Homo sapiens OX=9606 GN=ENO1 PE=1 SV=2;sp|P06733-2|ENOA_HUMAN Isoform MBP-1 of Alpha-enolase OS=Homo sapiens OX=9606 GN=ENO1
18.1681	17.9876	17.6608	17.2733	16.4295	16.428	15.3555	19.2404	17.8813	15.919	17.9002	18.8736	17.9008	18.1137	17.5436	17.9197	15.7783	17.4647	18.6254	18.9494	17.6821	18.4657	18.1752	18.5907				5	5	4	21.5	21.5	17.4	28.793	0	53.136	60671000	17	P06753-4;P06753-3;P06753-6;P06753-5;P06753-2;P06753;P06753-7;P09493-2;P09493-5;P09493-9;P09493-8;P09493-7;P09493-6;P09493-4;P09493-3;P09493-10;P09493	P06753-4;P06753-3;P06753-6;P06753-5;P06753-2;P06753	Tropomyosin alpha-3 chain	TPM3	sp|P06753-4|TPM3_HUMAN Isoform 4 of Tropomyosin alpha-3 chain OS=Homo sapiens OX=9606 GN=TPM3;sp|P06753-3|TPM3_HUMAN Isoform 3 of Tropomyosin alpha-3 chain OS=Homo sapiens OX=9606 GN=TPM3;sp|P06753-6|TPM3_HUMAN Isoform 6 of Tropomyosin alpha-3 chain OS=Hom
21.3974	20.7646	21.3008	20.4488	20.7959	20.2438	20.684	20.3923	20.7599	18.936	20.3387	20.1826	21.0656	19.696	20.4577	19.9235	19.8588	19.6663	19.9078	19.7271	20.7169	19.8496	19.4531	19.9798				7	7	7	17.2	17.2	17.2	60.702	0	49.215	165800000	66	P06865;P06865-2	P06865	Beta-hexosaminidase subunit alpha	HEXA	sp|P06865|HEXA_HUMAN Beta-hexosaminidase subunit alpha OS=Homo sapiens OX=9606 GN=HEXA PE=1 SV=2
19.3379	18.0768	19.012	18.42	19.2713	17.7077	18.2937	18.1396	19.4275	19.5528	18.5002	17.2211	19.7429	18.9909	18.2579	18.6316	19.2394	18.6075	19.2456	17.0347	18.3131	18.7631	18.5299	18.5036				7	7	7	12.7	12.7	12.7	75.122	0	12.908	81549000	28	P07225;CON__P07224	P07225	Vitamin K-dependent protein S	PROS1	sp|P07225|PROS_HUMAN Vitamin K-dependent protein S OS=Homo sapiens OX=9606 GN=PROS1 PE=1 SV=1
27.7809	26.9661	27.6742	26.2945	26.8613	26.0866	26.8053	26.595	26.8423	25.7077	26.2007	26.6615	27.1386	25.9858	26.6861	27.0133	26.5874	26.4088	25.6751	25.6223	27.2221	25.7347	26.1582	27.0766				13	13	13	48.3	48.3	48.3	44.552	0	323.31	15729000000	1525	P07339	P07339	Cathepsin D;Cathepsin D light chain;Cathepsin D heavy chain	CTSD	sp|P07339|CATD_HUMAN Cathepsin D OS=Homo sapiens OX=9606 GN=CTSD PE=1 SV=1
19.8708	18.1535	18.1269	18.7422	18.3241	19.5137	18.5991	21.8426	20.6169	18.8699	18.9728	21.3891	19.333	21.0822	19.0854	18.4708	20.6124	18.0083	20.2831	19.6716	19.6193	19.2961	19.3751	20.6674				11	11	11	37.5	37.5	37.5	38.604	0	25.545	146440000	85	P07355;P07355-2;A6NMY6	P07355;P07355-2;A6NMY6	Annexin A2;Putative annexin A2-like protein	ANXA2;ANXA2P2	sp|P07355|ANXA2_HUMAN Annexin A2 OS=Homo sapiens OX=9606 GN=ANXA2 PE=1 SV=2;sp|P07355-2|ANXA2_HUMAN Isoform 2 of Annexin A2 OS=Homo sapiens OX=9606 GN=ANXA2;sp|A6NMY6|AXA2L_HUMAN Putative annexin A2-like protein OS=Homo sapiens OX=9606 GN=ANXA2P2 PE=5 SV=2
21.6664	22.4644	21.7079	22.3982	22.1965	23.2165	21.6589	21.548	21.7608	23.6099	22.4334	21.8729	21.8173	22.3288	22.735	22.368	22.4426	23.1134	24.88	22.1543	22.6749	22.994	23.2915	22.2105				6	6	6	18.3	18.3	18.3	65.163	0	123.7	889620000	154	P07357	P07357	Complement component C8 alpha chain	C8A	sp|P07357|CO8A_HUMAN Complement component C8 alpha chain OS=Homo sapiens OX=9606 GN=C8A PE=1 SV=2
21.0748	22.4913	21.4773	22.435	22.0696	22.9068	21.1275	20.978	22.0369	24.0942	22.374	22.4802	21.9231	21.8703	22.0814	22.3688	21.93	22.3539	22.8878	21.7678	22.515	21.875	23.1249	21.5131				8	8	8	22.7	22.7	22.7	67.046	0	78.938	762430000	170	P07358	P07358	Complement component C8 beta chain	C8B	sp|P07358|CO8B_HUMAN Complement component C8 beta chain OS=Homo sapiens OX=9606 GN=C8B PE=1 SV=3
20.5476	21.2612	20.1738	21.3948	21.1234	21.493	20.124	20.4628	20.4618	22.6883	20.7386	20.8017	20.2498	21.1337	21.0546	21.2614	21.0386	22.0639	22.0164	20.9238	21.194	22.2017	22.4741	21.1728				6	6	6	50.5	50.5	50.5	22.277	0	71.912	398760000	123	P07360	P07360	Complement component C8 gamma chain	C8G	sp|P07360|CO8G_HUMAN Complement component C8 gamma chain OS=Homo sapiens OX=9606 GN=C8G PE=1 SV=3
21.5098	20.8221	21.8298	21.1934	21.9385	21.9435	22.0628	22.2904	21.9868	20.8577	21.706	21.5738	21.1229	21.8936	22.1414	20.7563	20.999	21.2131	21.7564	21.6914	21.855	22.6868	20.2324	21.6645				9	9	9	21.8	21.8	21.8	58.112	0	93.135	413120000	108	P07602;P07602-2;P07602-3	P07602;P07602-2;P07602-3	Prosaposin;Saposin-A;Saposin-B-Val;Saposin-B;Saposin-C;Saposin-D	PSAP	sp|P07602|SAP_HUMAN Prosaposin OS=Homo sapiens OX=9606 GN=PSAP PE=1 SV=2;sp|P07602-2|SAP_HUMAN Isoform Sap-mu-6 of Prosaposin OS=Homo sapiens OX=9606 GN=PSAP;sp|P07602-3|SAP_HUMAN Isoform Sap-mu-9 of Prosaposin OS=Homo sapiens OX=9606 GN=PSAP
21.9188	21.1735	22.0328	20.8998	21.5859	21.1152	21.9863	21.5435	21.7129	19.6907	20.6852	21.3931	21.7927	19.9597	20.9568	21.3881	20.7718	20.8563	20.5645	21.0644	21.6261	20.3218	20.5052	21.5873				5	5	5	13.5	13.5	13.5	63.111	0	108.43	277770000	85	P07686	P07686	Beta-hexosaminidase subunit beta;Beta-hexosaminidase subunit beta chain B;Beta-hexosaminidase subunit beta chain A	HEXB	sp|P07686|HEXB_HUMAN Beta-hexosaminidase subunit beta OS=Homo sapiens OX=9606 GN=HEXB PE=1 SV=3
21.3132	20.6746	21.8998	20.104	21.1024	20.7165	20.9018	21.4371	20.9824	19.3544	21.0675	20.5235	19.6325	20.2254	20.4051	20.6244	20.0921	20.0891	15.6764	21.0032	19.8409	20.7203	20.0208	20.3475				5	5	5	21.9	21.9	21.9	37.564	0	186.03	231870000	43	P07711;P07711-3	P07711;P07711-3	Cathepsin L1;Cathepsin L1 heavy chain;Cathepsin L1 light chain	CTSL	sp|P07711|CATL1_HUMAN Procathepsin L OS=Homo sapiens OX=9606 GN=CTSL PE=1 SV=2;sp|P07711-3|CATL1_HUMAN Isoform 2 of Procathepsin L OS=Homo sapiens OX=9606 GN=CTSL
21.4407	21.0851	21.3015	21.2087	20.981	20.0129	21.5569	20.7442	20.8519	20.7469	21.0691	19.8987	21.9912	19.8324	20.7397	20.2656	20.8338	20.8005	20.4584	20.3856	21.3642	20.4097	20.4564	20.5712				2	2	2	30.1	30.1	30.1	17.644	0	41.507	1248200000	365	P07998	P07998	Ribonuclease pancreatic	RNASE1	sp|P07998|RNAS1_HUMAN Ribonuclease pancreatic OS=Homo sapiens OX=9606 GN=RNASE1 PE=1 SV=4
19.3024	18.73	19.6047	19.3308	18.8651	18.7993	19.167	19.483	18.4278	16.4998	18.7504	17.2876	17.5848	17.1117	16.8712	18.1871	17.8099	17.5021	16.0082	17.6812	17.986	18.3134	14.9791	18.2279				2	2	2	8.1	8.1	8.1	35.766	0	4.2521	35921000	18	P08138-2;P08138	P08138-2;P08138	Tumor necrosis factor receptor superfamily member 16	NGFR	sp|P08138-2|TNR16_HUMAN Isoform 2 of Tumor necrosis factor receptor superfamily member 16 OS=Homo sapiens OX=9606 GN=NGFR;sp|P08138|TNR16_HUMAN Tumor necrosis factor receptor superfamily member 16 OS=Homo sapiens OX=9606 GN=NGFR PE=1 SV=1
22.326	23.2409	22.0351	23.3805	23.3318	23.7334	22.2615	21.9995	22.4366	24.2269	23.077	22.985	22.829	23.0923	23.0621	22.423	23.0179	23.4881	23.2423	23.1585	22.9717	23.9107	24.3723	22.341				7	7	7	25.9	25.9	25.9	45.14	0	323.31	1347100000	233	P08185	P08185	Corticosteroid-binding globulin	SERPINA6	sp|P08185|CBG_HUMAN Corticosteroid-binding globulin OS=Homo sapiens OX=9606 GN=SERPINA6 PE=1 SV=1
16.8932	16.8926	18.0464	17.0804	15.8905	16.7847	16.9155	19.9666	18.9202	18.0671	17.7813	18.0921	17.658	20.6741	14.9834	19.0975	17.2352	18.4313	18.1041	19.8712	16.5942	16.7188	15.6627	20.2446				8	8	5	17.4	17.4	12.2	83.263	0	26.633	85106000	47	P08238;Q58FF8	P08238	Heat shock protein HSP 90-beta	HSP90AB1	sp|P08238|HS90B_HUMAN Heat shock protein HSP 90-beta OS=Homo sapiens OX=9606 GN=HSP90AB1 PE=1 SV=4
22.3489	23.4101	21.4803	21.4636	24.2499	24.0436	22.4743	22.8191	21.9339	23.5042	23.4214	21.9988	22.4526	20.9464	23.3421	23.2201	22.9603	23.7989	23.3015	22.2804	22.7483	24.7632	23.8123	22.965				2	2	2	4	4	4	53.977	0.0027435	2.2777	1228900000	15	P08254;P09238	P08254;P09238	Stromelysin-1;Stromelysin-2	MMP3;MMP10	sp|P08254|MMP3_HUMAN Stromelysin-1 OS=Homo sapiens OX=9606 GN=MMP3 PE=1 SV=2;sp|P09238|MMP10_HUMAN Stromelysin-2 OS=Homo sapiens OX=9606 GN=MMP10 PE=1 SV=1
21.6877	22.244	22.1533	22.3345	22.4888	21.1554	21.2516	21.2936	21.6173	21.1501	21.5886	22.175	21.5499	21.7391	21.3936	20.7024	20.6469	21.3237	20.7026	21.5809	21.252	21.7928	20.6067	21.2843				6	6	6	31.7	31.7	31.7	25.851	0	116.18	433880000	180	P08294	P08294	Extracellular superoxide dismutase [Cu-Zn]	SOD3	sp|P08294|SODE_HUMAN Extracellular superoxide dismutase [Cu-Zn] OS=Homo sapiens OX=9606 GN=SOD3 PE=1 SV=2
24.4088	23.9413	24.0085	23.7139	23.7433	23.5666	23.5087	23.6713	23.2218	23.8314	24.0643	22.7651	23.8652	23.7138	23.7387	24.119	23.3713	24.0378	24.4005	23.8149	24.2359	23.568	23.9419	24.2067				9	9	9	36.8	36.8	36.8	40.076	0	323.31	2247800000	202	P08571	P08571	Monocyte differentiation antigen CD14;Monocyte differentiation antigen CD14, urinary form;Monocyte differentiation antigen CD14, membrane-bound form	CD14	sp|P08571|CD14_HUMAN Monocyte differentiation antigen CD14 OS=Homo sapiens OX=9606 GN=CD14 PE=1 SV=2
23.9116	24.5142	23.4543	24.3493	24.138	24.957	23.4536	23.4187	23.6328	25.3683	24.2287	23.3374	23.3064	23.7586	24.0991	23.9601	24.3132	24.4501	23.3373	24.1762	24.5302	24.7574	24.5617	23.7584				33	33	32	37.9	37.9	37	139.09	0	323.31	4441700000	930	P08603;P08603-2;Q02985-2;Q02985	P08603	Complement factor H	CFH	sp|P08603|CFAH_HUMAN Complement factor H OS=Homo sapiens OX=9606 GN=CFH PE=1 SV=4
20.5148	18.2012	20.2656	18.7082	18.4331	19.9665	17.9037	21.3228	18.3839	23.258	19.4518	16.6577	19.4251	18.3305	18.3261	19.0809	19.8329	18.7683	21.4491	20.207	19.6976	18.6064	21.1173	20.4304				14	14	14	38	38	38	53.651	0	133.87	300050000	114	P08670;P41219;P41219-2;P17661;Q16352;P07197-2;P07196;P07197;P12036-2;P12036	P08670	Vimentin	VIM	sp|P08670|VIME_HUMAN Vimentin OS=Homo sapiens OX=9606 GN=VIM PE=1 SV=4
23.575	24.7282	23.8869	24.4105	24.3391	25.2315	24.357	23.525	24.1844	25.6581	25.1023	24.8947	24.6007	24.439	24.5847	24.7656	24.9992	25.6125	27.2114	24.6536	24.9721	25.2748	24.9532	23.7596				13	13	13	60	60	60	47.906	0	323.31	4231800000	281	P08697-2;P08697;CON__P28800	P08697-2;P08697	Alpha-2-antiplasmin	SERPINF2	sp|P08697-2|A2AP_HUMAN Isoform 2 of Alpha-2-antiplasmin OS=Homo sapiens OX=9606 GN=SERPINF2;sp|P08697|A2AP_HUMAN Alpha-2-antiplasmin OS=Homo sapiens OX=9606 GN=SERPINF2 PE=1 SV=3
18.5797	17.3079	18.2872	17.3172	17.5018	16.8299	18.6724	19.2851	18.2666	18.7944	19.2896	20.0387	18.0901	21.552	18.5179	17.4786	17.5337	18.4985	17.5479	17.8499	15.0392	13.9934	15.4185	18.4747				7	7	7	49.5	49.5	49.5	23.356	0	68.448	111430000	47	P09211	P09211	Glutathione S-transferase P	GSTP1	sp|P09211|GSTP1_HUMAN Glutathione S-transferase P OS=Homo sapiens OX=9606 GN=GSTP1 PE=1 SV=2
21.2672	21.2971	21.1563	21.1069	21.3004	19.9214	20.282	21.1686	20.6163	20.1474	21.635	20.6828	20.6695	20.8684	21.4068	21.4911	21.4076	21.6494	21.0522	21.3917	20.9882	21.417	20.9984	21.4812				8	8	8	37	37	37	34.632	0	42.297	300640000	99	P09486	P09486	SPARC	SPARC	sp|P09486|SPRC_HUMAN SPARC OS=Homo sapiens OX=9606 GN=SPARC PE=1 SV=1
22.8295	22.2938	22.5474	22.5297	20.8378	21.6392	22.2102	22.4498	22.1934	21.714	22.1647	22.5629	22.7221	20.9184	23.0225	23.0598	22.1681	22.6177	23.0277	22.0036	22.395	22.5764	22.3307	23.0383				11	11	11	25.7	25.7	25.7	76.684	0	323.31	606420000	178	P09871	P09871	Complement C1s subcomponent;Complement C1s subcomponent heavy chain;Complement C1s subcomponent light chain	C1S	sp|P09871|C1S_HUMAN Complement C1s subcomponent OS=Homo sapiens OX=9606 GN=C1S PE=1 SV=1
30.0954	28.9904	29.6562	29.4593	29.1854	28.1715	28.9136	29.2797	28.9072	29.252	29.9055	28.942	29.6185	29.0649	29.3594	30.1621	29.2333	29.4248	29.3236	29.1925	29.3673	29.272	28.9355	29.3601				59	59	2	53.7	53.7	2.3	192.78	0	323.31	83696000000	3178	P0C0L4;P0C0L4-2	P0C0L4;P0C0L4-2	Complement C4-A;Complement C4 beta chain;Complement C4-A alpha chain;C4a anaphylatoxin;C4b-A;C4d-A;Complement C4 gamma chain	C4A	sp|P0C0L4|CO4A_HUMAN Complement C4-A OS=Homo sapiens OX=9606 GN=C4A PE=1 SV=2;sp|P0C0L4-2|CO4A_HUMAN Isoform 2 of Complement C4-A OS=Homo sapiens OX=9606 GN=C4A
25.5869	24.5357	25.1912	24.4369	25.2606	24.1615	23.7955	24.6294	23.9616	25.3113	24.0925	22.502	24.1172	25.2995	24.728	25.1244	24.3963	23.6454	23.827	24.3123	24.0368	20.6021	23.8551	23.0838				59	3	3	53.7	3	3	192.75	0	92.87	4066000000	384	P0C0L5	P0C0L5	Complement C4-B;Complement C4 beta chain;Complement C4-B alpha chain;C4a anaphylatoxin;C4b-B;C4d-B;Complement C4 gamma chain	C4B	sp|P0C0L5|CO4B_HUMAN Complement C4-B OS=Homo sapiens OX=9606 GN=C4B PE=1 SV=2
21.6513	21.4138	21.2452	21.1058	21.7395	20.6636	21.5139	21.9694	21.8131	19.3014	21.2232	21.9733	20.2002	22.0051	21.5215	20.7556	20.4079	20.5482	20.9449	21.6635	21.0912	21.1425	20.9283	22.0334				2	2	2	19.5	19.5	19.5	14.728	0	25.133	375320000	80	P62987;P62979;P0CG47;P0CG48	P62987;P62979;P0CG47;P0CG48	Ubiquitin-60S ribosomal protein L40;Ubiquitin;60S ribosomal protein L40;Ubiquitin-40S ribosomal protein S27a;Ubiquitin;40S ribosomal protein S27a;Polyubiquitin-B;Ubiquitin;Polyubiquitin-C;Ubiquitin	UBA52;RPS27A;UBB;UBC	sp|P62987|RL40_HUMAN Ubiquitin-60S ribosomal protein L40 OS=Homo sapiens OX=9606 GN=UBA52 PE=1 SV=2;sp|P62979|RS27A_HUMAN Ubiquitin-40S ribosomal protein S27a OS=Homo sapiens OX=9606 GN=RPS27A PE=1 SV=2;sp|P0CG47|UBB_HUMAN Polyubiquitin-B OS=Homo sapiens O
24.4926	27.0853	25.045	25.242	25.1926	26.891	25.1205	24.8992	25.2385	26.9386	25.8736	25.3217	24.8929	26.0466	25.6837	25.687	25.9598	25.8292	25.6453	25.3589	27.2556	26.8673	25.7889	23.9552				10	10	8	41.8	41.8	32.5	48.934	0	271.56	11248000000	372	P0DOX2;P01877	P0DOX2;P01877	Ig alpha-2 chain C region	IGHA2	sp|P0DOX2|IGA2_HUMAN Immunoglobulin alpha-2 heavy chain OS=Homo sapiens OX=9606 PE=1 SV=2;sp|P01877|IGHA2_HUMAN Immunoglobulin heavy constant alpha 2 OS=Homo sapiens OX=9606 GN=IGHA2 PE=1 SV=4
30.0817	30.8759	29.7118	30.2108	30.7561	30.3906	29.5763	29.6071	29.9737	31.5337	30.2745	30.7481	29.8619	31.3207	31.8804	30.7044	29.9526	30.896	29.0794	30.5692	30.3379	31.0781	31.5056	29.7984				17	17	10	46.3	46.3	32.7	49.328	0	323.31	245230000000	3511	P0DOX5;P01857	P0DOX5;P01857	Ig gamma-1 chain C region	IGHG1	sp|P0DOX5|IGG1_HUMAN Immunoglobulin gamma-1 heavy chain OS=Homo sapiens OX=9606 PE=1 SV=2;sp|P01857|IGHG1_HUMAN Immunoglobulin heavy constant gamma 1 OS=Homo sapiens OX=9606 GN=IGHG1 PE=1 SV=1
30.1877	30.1816	29.204	29.1683	29.9939	29.7253	29.4048	29.8438	29.4183	31.2138	30.2585	30.6051	29.6586	30.8014	31.3803	30.7184	30.0802	30.4873	29.6958	30.0919	30.2027	30.3081	31.2777	30.059				8	8	2	50.5	50.5	17.3	23.379	0	323.31	198620000000	2379	P0DOX7	P0DOX7			sp|P0DOX7|IGK_HUMAN Immunoglobulin kappa light chain OS=Homo sapiens OX=9606 PE=1 SV=1
26.3373	27.9895	26.0553	26.8935	27.0588	27.3559	26.8157	26.3028	26.9365	28.7653	27.1648	27.5841	27.2819	28.0471	27.8897	27.2287	27.0334	26.929	27.9714	27.4458	27.483	27.5169	28.0287	26.7502				4	4	2	60.4	60.4	27.4	11.265	0	323.31	27914000000	1263	P0DOY3;P0DOY2;P0CF74;A0M8Q6	P0DOY3;P0DOY2;P0CF74;A0M8Q6	Ig lambda-6 chain C region;Ig lambda-7 chain C region	IGLC6;IGLC7	sp|P0DOY3|IGLC3_HUMAN Immunoglobulin lambda constant 3 OS=Homo sapiens OX=9606 GN=IGLC3 PE=1 SV=1;sp|P0DOY2|IGLC2_HUMAN Immunoglobulin lambda constant 2 OS=Homo sapiens OX=9606 GN=IGLC2 PE=1 SV=1;sp|P0CF74|IGLC6_HUMAN Immunoglobulin lambda constant 6 OS=Ho
19.4043	19.0194	18.6746	18.2114	17.8881	18.567	18.5664	19.8087	19.1556	18.6478	18.9225	19.8004	19.0262	19.9931	19.2568	19.0094	17.9321	18.6604	19.539	19.9631	18.8683	18.061	18.9609	19.357				3	3	3	31.5	31.5	31.5	16.837	0	17.805	84303000	37	P0DP25;P0DP24;P0DP23	P0DP25;P0DP24;P0DP23			sp|P0DP25|CALM3_HUMAN Calmodulin-3 OS=Homo sapiens OX=9606 GN=CALM3 PE=1 SV=1;sp|P0DP24|CALM2_HUMAN Calmodulin-2 OS=Homo sapiens OX=9606 GN=CALM2 PE=1 SV=1;sp|P0DP23|CALM1_HUMAN Calmodulin-1 OS=Homo sapiens OX=9606 GN=CALM1 PE=1 SV=1
25.0727	23.22	24.3667	24.3016	24.2558	23.1917	23.2244	24.4409	23.5993	22.3214	23.4015	23.1987	21.5168	23.0872	23.6725	23.0305	21.4553	23.7869	22.7464	23.0299	21.8553	23.3338	22.6169	23.8191				5	5	2	26.7	26.7	8.9	33.016	0	43.893	2106700000	183	P10451-4;P10451;P10451-2;P10451-3	P10451-4;P10451;P10451-2	Osteopontin	SPP1	sp|P10451-4|OSTP_HUMAN Isoform D of Osteopontin OS=Homo sapiens OX=9606 GN=SPP1;sp|P10451|OSTP_HUMAN Osteopontin OS=Homo sapiens OX=9606 GN=SPP1 PE=1 SV=1;sp|P10451-2|OSTP_HUMAN Isoform B of Osteopontin OS=Homo sapiens OX=9606 GN=SPP1
20.511	19.7547	20.3453	19.0794	19.3962	19.3853	20.4282	20.4026	19.1334	17.319	18.6433	18.8766	19.4952	18.1863	18.9241	18.9705	18.6752	17.9968	18.5344	19.5721	19.1423	18.3101	17.7077	19.2283				4	4	4	18.3	18.3	18.3	45.119	0	8.2598	108000000	36	P10523	P10523	S-arrestin	SAG	sp|P10523|ARRS_HUMAN S-arrestin OS=Homo sapiens OX=9606 GN=SAG PE=1 SV=3
20.3171	19.721	19.2985	19.9143	20.1796	19.238	19.8389	20.8783	20.5152	18.8288	19.4477	21.0465	19.1723	21.375	19.9224	19.5424	20.4363	19.9566	19.8843	20.5484	19.8105	19.6847	20.444	20.129				3	3	3	28.2	28.2	28.2	9.4519	0	26.211	203790000	70	P10599-2;P10599	P10599-2;P10599	Thioredoxin	TXN	sp|P10599-2|THIO_HUMAN Isoform 2 of Thioredoxin OS=Homo sapiens OX=9606 GN=TXN;sp|P10599|THIO_HUMAN Thioredoxin OS=Homo sapiens OX=9606 GN=TXN PE=1 SV=3
20.6383	20.3383	20.2676	19.5413	19.8236	19.8141	21.1523	20.4804	20.6366	18.1461	19.9698	19.3467	19.7682	17.1163	19.5041	19.4325	19.3997	18.8823	18.291	19.6535	19.6471	19.0514	19.1238	20.8527				3	3	3	8.6	8.6	8.6	52.488	0	8.3069	111550000	65	P10619-2;P10619	P10619-2;P10619	Lysosomal protective protein;Lysosomal protective protein 32 kDa chain;Lysosomal protective protein 20 kDa chain	CTSA	sp|P10619-2|PPGB_HUMAN Isoform 2 of Lysosomal protective protein OS=Homo sapiens OX=9606 GN=CTSA;sp|P10619|PPGB_HUMAN Lysosomal protective protein OS=Homo sapiens OX=9606 GN=CTSA PE=1 SV=2
22.7975	23.424	22.4852	22.3155	21.666	23.2541	21.9045	21.7151	22.0531	23.796	23.0818	22.5212	22.4691	21.4255	22.8236	21.9902	22.3492	23.2846	23.0533	22.3589	23.3134	22.3866	23.4286	22.1684				12	12	12	25.9	25.9	25.9	93.517	0	248.8	1147900000	372	P10643	P10643	Complement component C7	C7	sp|P10643|CO7_HUMAN Complement component C7 OS=Homo sapiens OX=9606 GN=C7 PE=1 SV=2
23.1673	22.5919	23.506	22.9697	23.2373	22.6789	23.7184	23.2431	23.1366	19.4354	22.423	21.5776	22.6749	21.2607	21.7299	22.4216	21.812	21.3139	22.2034	21.9949	22.5383	21.8779	20.7106	23.2066				9	9	9	39.2	39.2	39.2	50.688	0	323.31	748990000	166	P10645	P10645	Chromogranin-A;Vasostatin-1;Vasostatin-2;EA-92;ES-43;Pancreastatin;SS-18;WA-8;WE-14;LF-19;Catestatin;AL-11;GV-19;GR-44;ER-37;GE-25;Serpinin-RRG;Serpinin;p-Glu serpinin precursor	CHGA	sp|P10645|CMGA_HUMAN Chromogranin-A OS=Homo sapiens OX=9606 GN=CHGA PE=1 SV=7
30.3356	30.3437	30.4122	30.3713	30.1201	29.3436	31.0183	30.559	30.637	28.1565	29.2555	29.4597	30.2875	28.4905	29.0382	29.0205	29.0324	28.9763	28.6167	29.4033	30.1451	28.5027	28.37	29.7183				43	43	43	68.8	68.8	68.8	135.36	0	323.31	125310000000	3841	P10745	P10745	Retinol-binding protein 3	RBP3	sp|P10745|RET3_HUMAN Retinol-binding protein 3 OS=Homo sapiens OX=9606 GN=RBP3 PE=1 SV=2
31.0244	30.666	31.2462	30.8312	30.7378	29.9596	31.0465	30.9729	30.7238	29.3095	30.9919	29.7248	30.7306	29.643	30.1777	30.784	30.3205	30.1423	28.0911	30.3041	30.9788	30.1919	29.555	31.1399				16	16	8	36.6	36.6	12.8	50.25	0	323.31	181780000000	1906	P10909-6;P10909-4;P10909;P10909-5;P10909-2	P10909-6;P10909-4;P10909;P10909-5;P10909-2	Clusterin;Clusterin beta chain;Clusterin alpha chain	CLU	sp|P10909-6|CLUS_HUMAN Isoform 6 of Clusterin OS=Homo sapiens OX=9606 GN=CLU;sp|P10909-4|CLUS_HUMAN Isoform 4 of Clusterin OS=Homo sapiens OX=9606 GN=CLU;sp|P10909|CLUS_HUMAN Clusterin OS=Homo sapiens OX=9606 GN=CLU PE=1 SV=1;sp|P10909-5|CLUS_HUMAN Isoform
19.1875	19.4245	20.0112	19.3537	18.9754	18.5918	18.5711	21.2402	19.9687	17.4531	19.2248	20.681	18.7379	20.2366	17.3554	19.2841	19.8082	18.9534	18.9636	20.0096	18.8698	19.4741	18.6735	19.1953				12	12	11	26.5	26.5	24	72.332	0	182.22	132150000	95	P11021	P11021	78 kDa glucose-regulated protein	HSPA5	sp|P11021|BIP_HUMAN Endoplasmic reticulum chaperone BiP OS=Homo sapiens OX=9606 GN=HSPA5 PE=1 SV=2
23.3037	22.2465	23.1902	22.0392	22.4508	21.88	22.7243	22.0249	22.7883	14.2906	22.102	21.8841	22.2719	21.6064	21.9126	21.9349	21.6664	21.9156	21.755	22.049	22.304	21.9712	20.93	22.4523				12	12	12	17.2	17.2	17.2	108.53	0	50.026	528660000	119	P12109	P12109	Collagen alpha-1(VI) chain	COL6A1	sp|P12109|CO6A1_HUMAN Collagen alpha-1(VI) chain OS=Homo sapiens OX=9606 GN=COL6A1 PE=1 SV=3
21.2841	20.7341	20.7309	20.8324	21.1316	21.249	21.2874	22.3814	21.7679	18.4897	20.9636	21.8369	20.203	22.6002	23.2382	20.7297	21.1581	20.0014	18.8734	21.9597	20.2543	20.3115	19.4927	20.9359				21	21	17	12.5	12.5	10.3	251.7	0	82.953	298710000	150	P12259	P12259	Coagulation factor V;Coagulation factor V heavy chain;Coagulation factor V light chain	F5	sp|P12259|FA5_HUMAN Coagulation factor V OS=Homo sapiens OX=9606 GN=F5 PE=1 SV=4
22.868	17.6458	20.2859	18.6951	17.4612	18.7303	18.6971	17.5639	20.5971	20.1536	21.3633	20.2963	20.3019	19.0298	18.4624	23.3056	19.9908	18.5674	21.7174	18.4336	19.3556	17.9107	18.1604	20.8871				4	4	4	36.3	36.3	36.3	16.572	0	29.727	450450000	310	P12273	P12273	Prolactin-inducible protein	PIP	sp|P12273|PIP_HUMAN Prolactin-inducible protein OS=Homo sapiens OX=9606 GN=PIP PE=1 SV=1
20.2794	19.8476	20.0177	19.5854	20.6671	20.1782	20.3261	20.6313	19.8042	18.0305	19.7922	19.5039	20.5208	16.58	19.644	19.7708	19.6702	18.1452	19.3098	19.4479	19.3159	20.3901	14.6668	20.1633				6	6	6	15.4	15.4	15.4	70.94	0	45.509	84881000	31	P13521	P13521	Secretogranin-2;Secretoneurin;Manserin	SCG2	sp|P13521|SCG2_HUMAN Secretogranin-2 OS=Homo sapiens OX=9606 GN=SCG2 PE=1 SV=2
22.4127	21.4592	22.4817	21.7606	22.3845	21.8385	21.0418	21.8207	21.4213	19.8269	21.271	20.1394	21.2274	20.4543	20.67	21.0699	21.1471	20.3244	20.2704	21.0227	20.8511	21.4206	20.048	21.3055				8	8	8	17.7	17.7	17.7	73.473	0	122.9	359710000	145	P13591-5;P13591-4;P13591-3;P13591-1;P13591;P13591-6	P13591-5;P13591-4;P13591-3;P13591-1;P13591;P13591-6	Neural cell adhesion molecule 1	NCAM1	sp|P13591-5|NCAM1_HUMAN Isoform 5 of Neural cell adhesion molecule 1 OS=Homo sapiens OX=9606 GN=NCAM1;sp|P13591-4|NCAM1_HUMAN Isoform 4 of Neural cell adhesion molecule 1 OS=Homo sapiens OX=9606 GN=NCAM1;sp|P13591-3|NCAM1_HUMAN Isoform 3 of Neural cell adh
26.4927	24.4746	25.8524	24.8703	25.5735	25.3516	25.6222	24.9529	24.9903	18.0048	24.9938	20.1551	23.1101	17.6566	17.469	22.6026	23.7028	22.5447	20.8007	25.6654	24.1826	22.7841	13.609	24.8911				14	14	14	9.3	9.3	9.3	265.05	0	323.31	3378300000	269	P13611-2;P13611-4;P13611-5;P13611;P13611-3	P13611-2;P13611-4;P13611-5;P13611;P13611-3	Versican core protein	VCAN	sp|P13611-2|CSPG2_HUMAN Isoform V1 of Versican core protein OS=Homo sapiens OX=9606 GN=VCAN;sp|P13611-4|CSPG2_HUMAN Isoform V3 of Versican core protein OS=Homo sapiens OX=9606 GN=VCAN;sp|P13611-5|CSPG2_HUMAN Isoform Vint of Versican core protein OS=Homo sa
21.5521	22.1169	21.2574	22.3417	21.3325	22.617	20.7766	20.9029	20.9939	23.1569	22.2918	20.8077	21.2013	21.4341	21.8825	21.9184	22.139	23.0708	21.254	21.8621	21.9795	22.8389	22.9336	19.8393				11	11	11	15.7	15.7	15.7	104.79	0	323.31	764450000	249	P13671	P13671	Complement component C6	C6	sp|P13671|CO6_HUMAN Complement component C6 OS=Homo sapiens OX=9606 GN=C6 PE=1 SV=3
19.5261	19.527	20.2576	19.472	19.9668	16.5941	19.4775	19.8383	19.0924	14.5477	19.5016	14.544	18.6746	18.6337	18.8889	19.2577	19.1342	15.9271	18.3688	18.3589	19.1664	18.9415	17.0837	19.1446				6	6	6	15.4	15.4	15.4	59.177	0	17.488	68382000	47	P14314-2;P14314	P14314-2;P14314	Glucosidase 2 subunit beta	PRKCSH	sp|P14314-2|GLU2B_HUMAN Isoform 2 of Glucosidase 2 subunit beta OS=Homo sapiens OX=9606 GN=PRKCSH;sp|P14314|GLU2B_HUMAN Glucosidase 2 subunit beta OS=Homo sapiens OX=9606 GN=PRKCSH PE=1 SV=2
21.9437	21.0933	21.7316	20.3051	21.1341	21.4179	21.0791	22.5177	21.6201	22.5612	20.7992	21.8014	21.2935	22.8274	21.5639	20.5377	21.4458	20.664	21.3835	21.4999	20.8114	21.261	19.8077	22.3602				18	18	3	46.3	46.3	9.2	57.936	0	166.33	723110000	231	P14618;P14618-3;P30613-2;P30613	P14618;P14618-3	Pyruvate kinase PKM	PKM	sp|P14618|KPYM_HUMAN Pyruvate kinase PKM OS=Homo sapiens OX=9606 GN=PKM PE=1 SV=4;sp|P14618-3|KPYM_HUMAN Isoform 3 of Pyruvate kinase PKM OS=Homo sapiens OX=9606 GN=PKM
18.7024	20.0374	19.9787	19.2457	18.6637	18.4342	15.0418	21.8239	20.2597	16.6509	18.2898	21.7338	18.549	21.6416	19.8333	19.2302	21.4233	20.3388	16.6461	21.3686	19.345	18.6841	20.4528	20.3751				10	10	10	18.8	18.8	18.8	81.744	0	35.908	146390000	80	P14923	P14923	Junction plakoglobin	JUP	sp|P14923|PLAK_HUMAN Junction plakoglobin OS=Homo sapiens OX=9606 GN=JUP PE=1 SV=3
20.9107	20.578	21.0314	20.14	20.4576	19.6156	20.9459	20.4523	20.0797	15.4297	20.004	19.4897	18.1538	16.3885	19.5969	19.3306	19.2689	19.8772	19.2631	18.9703	20.3567	19.4779	18.7317	19.688				3	3	3	15.6	15.6	15.6	42.537	0	35.854	122550000	69	P15291-2;P15291	P15291-2;P15291	Beta-1,4-galactosyltransferase 1;Lactose synthase A protein;N-acetyllactosamine synthase;Beta-N-acetylglucosaminylglycopeptide beta-1,4-galactosyltransferase;Beta-N-acetylglucosaminyl-glycolipid beta-1,4-galactosyltransferase;Processed beta-1,4-galactosyltransferase 1	B4GALT1	sp|P15291-2|B4GT1_HUMAN Isoform Short of Beta-1,4-galactosyltransferase 1 OS=Homo sapiens OX=9606 GN=B4GALT1;sp|P15291|B4GT1_HUMAN Beta-1,4-galactosyltransferase 1 OS=Homo sapiens OX=9606 GN=B4GALT1 PE=1 SV=5
22.6313	21.6406	23.1625	21.8391	22.0954	20.7494	22.6768	22.3576	22.3916	20.0006	21.681	21.497	21.8085	21.1186	21.4083	21.8049	21.0161	20.5106	20.5301	21.889	21.787	20.7452	20.4077	21.9588				7	7	7	16.7	16.7	16.7	62.081	0	179.95	379150000	112	P15586;P15586-2	P15586;P15586-2	N-acetylglucosamine-6-sulfatase	GNS	sp|P15586|GNS_HUMAN N-acetylglucosamine-6-sulfatase OS=Homo sapiens OX=9606 GN=GNS PE=1 SV=3;sp|P15586-2|GNS_HUMAN Isoform 2 of N-acetylglucosamine-6-sulfatase OS=Homo sapiens OX=9606 GN=GNS
21.1969	21.8754	20.7293	17.2442	19.383	18.5311	18.9276	23.9882	22.1239	16.5688	18.3919	23.8064	19.2429	23.6543	20.6737	20.9949	23.2356	19.7288	20.0858	23.357	19.3025	19.9268	21.6034	20.4905				27	27	27	13.7	13.7	13.7	331.77	0	317.96	482780000	204	P15924;P15924-3;P15924-2	P15924;P15924-3;P15924-2	Desmoplakin	DSP	sp|P15924|DESP_HUMAN Desmoplakin OS=Homo sapiens OX=9606 GN=DSP PE=1 SV=3;sp|P15924-3|DESP_HUMAN Isoform DSPIa of Desmoplakin OS=Homo sapiens OX=9606 GN=DSP;sp|P15924-2|DESP_HUMAN Isoform DPII of Desmoplakin OS=Homo sapiens OX=9606 GN=DSP
22.8927	22.6605	22.8978	21.885	22.5161	22.4646	23.3669	23.1222	22.7826	21.1083	22.6654	23.9374	22.3424	22.1834	23.2676	22.6835	22.3232	21.9758	22.3188	22.5611	22.6979	22.7399	21.7921	22.6436				4	4	4	30	30	30	24.399	0	156.73	743050000	84	P16035	P16035	Metalloproteinase inhibitor 2	TIMP2	sp|P16035|TIMP2_HUMAN Metalloproteinase inhibitor 2 OS=Homo sapiens OX=9606 GN=TIMP2 PE=1 SV=2
19.68	16.2763	19.4625	19.2708	18.3848	17.5223	19.3071	15.5797	17.5197	18.0624	18.4083	16.4493	19.6012	15.7771	16.8241	18.1215	17.9161	18.4747	17.1572	17.9142	18.8793	15.7444	18.101	16.4293				2	2	2	7.5	7.5	7.5	32.074	0.0040053	2.1698	24600000	11	P16070-15;P16070-18;P16070-12;P16070-14;P16070-13;P16070-11;P16070-10;P16070-16;P16070-8;P16070-9;P16070-17;P16070-6;P16070-4;P16070-3;P16070-7;P16070-5;P16070	P16070-15;P16070-18;P16070-12;P16070-14;P16070-13;P16070-11;P16070-10;P16070-16;P16070-8;P16070-9;P16070-17;P16070-6;P16070-4;P16070-3;P16070-7;P16070-5;P16070	CD44 antigen	CD44	sp|P16070-15|CD44_HUMAN Isoform 15 of CD44 antigen OS=Homo sapiens OX=9606 GN=CD44;sp|P16070-18|CD44_HUMAN Isoform 18 of CD44 antigen OS=Homo sapiens OX=9606 GN=CD44;sp|P16070-12|CD44_HUMAN Isoform 12 of CD44 antigen OS=Homo sapiens OX=9606 GN=CD44;sp|P160
20.1669	19.6481	20.0338	19.1205	20.288	19.5041	20.1327	20.633	20.2467	15.3748	20.267	19.5985	19.6886	19.0583	19.649	20.1046	20.175	19.4251	19.1546	19.9841	19.8562	18.2695	16.0311	19.5585				7	7	7	17.7	17.7	17.7	66.312	0	88.427	114750000	43	P16519-2;P16519-3;P16519	P16519-2;P16519-3;P16519	Neuroendocrine convertase 2	PCSK2	sp|P16519-2|NEC2_HUMAN Isoform 2 of Neuroendocrine convertase 2 OS=Homo sapiens OX=9606 GN=PCSK2;sp|P16519-3|NEC2_HUMAN Isoform 3 of Neuroendocrine convertase 2 OS=Homo sapiens OX=9606 GN=PCSK2;sp|P16519|NEC2_HUMAN Neuroendocrine convertase 2 OS=Homo sapie
25.8556	25.2957	26.0008	24.7044	25.1045	24.9033	26.355	26.1061	25.8865	23.0497	25.2768	25.4414	24.9708	24.2812	25.1701	24.9344	24.9327	24.6403	25.0469	24.9094	24.8905	24.5523	23.9295	25.1955				9	9	9	33.4	33.4	33.4	49.885	0	323.31	4269100000	458	P16870-2;P16870	P16870-2;P16870	Carboxypeptidase E	CPE	sp|P16870-2|CBPE_HUMAN Isoform 2 of Carboxypeptidase E OS=Homo sapiens OX=9606 GN=CPE;sp|P16870|CBPE_HUMAN Carboxypeptidase E OS=Homo sapiens OX=9606 GN=CPE PE=1 SV=1
20.041	19.8817	20.1057	19.6838	20.2117	19.5044	19.898	19.6131	20.0499	14.4454	19.6093	19.2349	18.4313	18.4976	19.4612	19.2695	17.7483	19.3984	18.5445	19.9378	19.66	15.7282	18.7559	19.73				5	5	5	17.3	17.3	17.3	46.564	0	8.7741	81350000	45	P17050	P17050	Alpha-N-acetylgalactosaminidase	NAGA	sp|P17050|NAGAB_HUMAN Alpha-N-acetylgalactosaminidase OS=Homo sapiens OX=9606 GN=NAGA PE=1 SV=2
21.4879	21.0164	21.2667	22.5442	21.7324	21.8893	22.5505	21.1162	21.9579	16.3152	21.5532	21.637	22.0866	22.1588	21.3796	20.7448	21.0488	20.9976	16.7017	20.5359	21.7673	21.1663	15.9032	21.2652				3	3	3	25.9	25.9	25.9	20.838	0	37.464	266770000	19	P17900	P17900	Ganglioside GM2 activator;Ganglioside GM2 activator isoform short	GM2A	sp|P17900|SAP3_HUMAN Ganglioside GM2 activator OS=Homo sapiens OX=9606 GN=GM2A PE=1 SV=4
21.1703	20.1591	21.3823	21.025	20.3856	20.4363	20.5349	21.3417	20.996	20.848	21.4622	22.1591	21.155	21.6785	21.9725	20.911	20.7668	21.5229	20.7602	21.5847	20.1835	21.2513	21.5802	20.466				3	3	3	16	16	16	34.814	0	8.0724	242030000	64	P18065	P18065	Insulin-like growth factor-binding protein 2	IGFBP2	sp|P18065|IBP2_HUMAN Insulin-like growth factor-binding protein 2 OS=Homo sapiens OX=9606 GN=IGFBP2 PE=1 SV=2
19.9922	20.1549	17.6553	19.8129	19.1294	20.2211	18.667	19.0722	19.2549	19.9415	20.8337	18.0965	19.143	19.4832	19.9005	19.8261	20.3202	20.1893	19.8355	19.5787	19.9327	20.0662	18.4056	18.7601				5	5	5	13.1	13.1	13.1	53.383	0	20.799	163800000	60	P18428	P18428	Lipopolysaccharide-binding protein	LBP	sp|P18428|LBP_HUMAN Lipopolysaccharide-binding protein OS=Homo sapiens OX=9606 GN=LBP PE=1 SV=3
18.7582	18.957	19.3503	18.9362	19.3337	17.4389	19.4082	18.5851	19.2385	15.1501	18.5848	18.4594	19.384	17.8306	18.4037	19.0093	18.4089	15.9957	18.0896	18.4446	18.5224	18.3749	18.4977	19.5983				4	4	4	6.5	6.5	6.5	98.761	0	5.2319	45319000	32	P19021-4;P19021-3;P19021-6;P19021;P19021-5;P19021-2	P19021-4;P19021-3;P19021-6;P19021;P19021-5;P19021-2	Peptidyl-glycine alpha-amidating monooxygenase;Peptidylglycine alpha-hydroxylating monooxygenase;Peptidyl-alpha-hydroxyglycine alpha-amidating lyase	PAM	sp|P19021-4|AMD_HUMAN Isoform 4 of Peptidyl-glycine alpha-amidating monooxygenase OS=Homo sapiens OX=9606 GN=PAM;sp|P19021-3|AMD_HUMAN Isoform 3 of Peptidyl-glycine alpha-amidating monooxygenase OS=Homo sapiens OX=9606 GN=PAM;sp|P19021-6|AMD_HUMAN Isoform
24.1822	23.3797	24.0972	23.3584	23.4238	22.7546	23.444	23.7642	23.6735	21.336	23.0739	23.3785	22.9053	22.4299	23.1217	22.4351	22.6491	22.7327	22.3321	22.9317	22.9767	22.2943	21.8887	23.3171				8	8	8	13.7	13.7	13.7	99.808	0	51.563	1152900000	161	P19022;P19022-2	P19022;P19022-2	Cadherin-2	CDH2	sp|P19022|CADH2_HUMAN Cadherin-2 OS=Homo sapiens OX=9606 GN=CDH2 PE=1 SV=4;sp|P19022-2|CADH2_HUMAN Isoform 2 of Cadherin-2 OS=Homo sapiens OX=9606 GN=CDH2
25.8316	27.1548	25.4494	27.0738	27.0889	27.8822	26.4324	26.7093	27.1445	28.0564	26.9159	26.6795	27.0484	26.7366	27.1572	27.225	27.1553	27.8817	26.8331	27.409	26.8306	27.1296	27.5614	25.5199				8	8	6	39.8	39.8	31.3	23.602	0	323.31	21277000000	887	P19652	P19652	Alpha-1-acid glycoprotein 2	ORM2	sp|P19652|A1AG2_HUMAN Alpha-1-acid glycoprotein 2 OS=Homo sapiens OX=9606 GN=ORM2 PE=1 SV=2
23.5148	24.7833	22.7632	24.3044	24.0642	24.4049	23.7079	22.9952	23.0843	25.7522	24.2801	22.976	24.0773	22.7876	23.4311	24.0872	24.5163	25.4122	24.2467	24.7112	24.1573	24.9823	25.1662	23.948				17	17	17	31.8	31.8	31.8	106.46	0	319.92	3304700000	520	P19823;CON__Q9TRI1	P19823	Inter-alpha-trypsin inhibitor heavy chain H2	ITIH2	sp|P19823|ITIH2_HUMAN Inter-alpha-trypsin inhibitor heavy chain H2 OS=Homo sapiens OX=9606 GN=ITIH2 PE=1 SV=2
22.8248	24.3331	22.5175	23.902	23.61	24.5711	23.3654	22.6533	22.5805	25.1713	23.933	22.5506	23.8409	22.4866	23.4603	23.4108	24.4309	24.986	25.5279	24.5246	24.2046	24.4841	24.7194	23.3791				15	15	15	27	27	27	101.39	0	323.31	2652500000	591	P19827;P19827-2;P19827-3;CON__Q0VCM5	P19827;P19827-2	Inter-alpha-trypsin inhibitor heavy chain H1	ITIH1	sp|P19827|ITIH1_HUMAN Inter-alpha-trypsin inhibitor heavy chain H1 OS=Homo sapiens OX=9606 GN=ITIH1 PE=1 SV=3;sp|P19827-2|ITIH1_HUMAN Isoform 2 of Inter-alpha-trypsin inhibitor heavy chain H1 OS=Homo sapiens OX=9606 GN=ITIH1
20.6268	19.3109	20.9502	20.4867	20.814	20.275	17.0004	20.7618	19.8991	15.2026	16.7599	16.6756	19.6474	16.1844	18.9003	19.3981	18.8168	19.0229	19.9887	19.3135	18.5113	19.0298	19.298	21.0499				3	3	3	20.7	20.7	20.7	27.404	0	14.436	110980000	18	P20396	P20396	Pro-thyrotropin-releasing hormone;Thyrotropin-releasing hormone	TRH	sp|P20396|TRH_HUMAN Pro-thyrotropin-releasing hormone OS=Homo sapiens OX=9606 GN=TRH PE=1 SV=1
20.721	20.8607	21.2472	20.9672	20.8609	17.952	21.129	19.5822	20.0691	19.2856	19.8404	20.6797	20.4873	19.5858	20.541	20.2959	19.8501	18.9393	20.0356	21.0779	20.7004	19.3937	18.3065	20.5933				3	3	3	18.5	18.5	18.5	37.208	0	65.379	144160000	66	P20933	P20933	N(4)-(beta-N-acetylglucosaminyl)-L-asparaginase;Glycosylasparaginase alpha chain;Glycosylasparaginase beta chain	AGA	sp|P20933|ASPG_HUMAN N(4)-(beta-N-acetylglucosaminyl)-L-asparaginase OS=Homo sapiens OX=9606 GN=AGA PE=1 SV=2
19.7117	19.0164	19.5529	19.0445	18.3731	18.8986	18.7633	19.13	18.8762	19.0922	18.9165	19.4383	20.1763	15.247	18.1474	19.0882	19.9361	19.6129	18.2174	19.0167	19.1372	19.1647	15.7009	16.9421				3	3	3	23.8	23.8	23.8	18.942	0	11.977	54136000	45	P21246	P21246	Pleiotrophin	PTN	sp|P21246|PTN_HUMAN Pleiotrophin OS=Homo sapiens OX=9606 GN=PTN PE=1 SV=1
26.2923	25.9911	26.513	26.0095	26.5263	25.5401	26.4949	26.8987	26.3671	24.8533	25.1157	25.9439	25.3982	25.9135	26.3469	25.4253	25.7033	25.0844	26.6269	26.0539	25.6548	25.6153	25.06	25.9119				7	7	7	44.7	44.7	44.7	25.552	0	68.903	9980200000	409	P22352	P22352	Glutathione peroxidase 3	GPX3	sp|P22352|GPX3_HUMAN Glutathione peroxidase 3 OS=Homo sapiens OX=9606 GN=GPX3 PE=1 SV=2
[truncated: 155 more rows]

## Sheet: Data File S2-list of DEGs
FeatureID	EntrezID	Gene Name	TranscriptType	GeneBiotype	logFC	FC	PValue	FDR	Status	Scrumble_1	Scrumble_2	Scrumble_4	Scrumble_5	siRNA_meg_1	siRNA_meg_4	siRNA_meg_5	siRNA_meg_6
[truncated: 117 more rows]

[truncated: 13 more sheets: Data File S3 KEGG, Data File S3 GO-BP, Data File S3 GO-CC, Data File S3 GO-MF, Data File S3 HPO, Data File S3 GO-GS, Data File S3 Reactome, Data File S3 Hallmark, Data File S3-WikiPathways, Data File S4 GO-BP, Data File S4 GO-CC, Data File S4 GO-GS, Data File Reactome]
